# Supplementary material for: ﻿Multi-omics reveals nitrate-induced oxidative stress and morphogenesis pathways in Morchella importuna
Source: IMA Fungus. 2026 Jan 6;17:e159999. doi: 10.3897/imafungus.17.159999 (PMC12800781; doi:10.3897/imafungus.17.159999)
Supplement: Supplementary material 3 — Bioinformatics [file imafungus-17-e159999-s003.xlsx]

## Sheet: Table S1
Table S1 The sequencing quality of the raw data in NO3- (NN) and NH4+ (AN) samples.
Sample	Total_reads	Total_map	Unique_map	Multi_map
AN_1	46574872	40887563(87.79%)	40551846(87.07%)	335717(0.72%)
AN_2	54393460	47852909(87.98%)	47427551(87.19%)	425358(0.78%)
AN_3	43472402	38900027(89.48%)	38576312(88.74%)	323715(0.74%)
AN_4	47342852	42197150(89.13%)	41819050(88.33%)	378100(0.8%)
AN_5	44074482	38174767(86.61%)	37824653(85.82%)	350114(0.79%)
NN_1	47576982	42232956(88.77%)	41744890(87.74%)	488066(1.03%)
NN_2	46816306	36720502(78.44%)	36350321(77.64%)	370181(0.79%)
NN_3	59057984	52177693(88.35%)	51609618(87.39%)	568075(0.96%)
NN_4	44744322	36620995(81.85%)	36243164(81.0%)	377831(0.84%)
NN_5	44851012	34521654(76.97%)	34158982(76.16%)	362672(0.81%)

## Sheet: Table S2
Table S2 Differentially expressed genes (DEGs) between the NO3- (NN) and NH4+ (AN) treatments.
Gene_id	AN_1	AN_2	AN_3	AN_4	AN_5	NN_1	NN_2	NN_3	NN_4	NN_5	log2FoldChange	pvalue	padj	gene_name	gene_chr	gene_start	gene_end	gene_strand	gene_length	gene_biotype	gene_description	tf_family
585326	37010.5	12999.2	30879.9	2339.82	42074.4	165787	231026	179952	154451	158357	-2.82769	3.96031e-08	4.23661e-07	fgenesh1_kg.21_#_8_#_Locus117v1rpkm1256.99	scaffold_21	15539	17128	-	1460	protein_coding	- && sp|P79017|ALL2_ASPFU Major allergen Asp f 2 OS=Neosartorya fumigata (strain ATCC MYA-4609 / Af293 / CBS 101355 / FGSC A1100) OX=330879 GN=AFUA_4G09580 PE=1 SV=2 && -	-
585968	52936.1	40127.3	52261.4	17992.4	42491.4	144744	228247	155844	166674	113400	-1.97468	7.15453e-12	1.41127e-10	fgenesh1_kg.24_#_43_#_Locus95v1rpkm1574.72	scaffold_24	191516	193631	-	1551	protein_coding	- && sp|G0RH19|LXR3_HYPJQ L-xylulose reductase OS=Hypocrea jecorina (strain QM6a) OX=431241 GN=lxr3 PE=1 SV=1 && PF00106:short chain dehydrogenase	adh_short
340717	36411.7	54849.1	30205.3	17733.2	34827.9	90566.6	175332	75734.5	123553	117052	-1.74229	8.77086e-09	1.05951e-07	CE340336_10359	scaffold_5	803952	806975	-	2563	protein_coding	- && sp|Q96VA4|GLGB_ASPOR 1,4-alpha-glucan-branching enzyme OS=Aspergillus oryzae (strain ATCC 42149 / RIB 40) OX=510516 GN=gbeA PE=2 SV=1 && -	-
622578	109264	147930	132735	257840	89074.9	27.2299	25.0831	11.3277	10.8072	40.1126	12.6604	3.00503e-241	3.45579e-237	gm1.229_g	scaffold_1	932340	932745	-	309	protein_coding	- && - && -	-
583909	109476	75516.3	95654.7	113606	65541.1	37001.9	40488.6	53992.3	40150.9	44095.3	1.09176	7.60738e-09	9.3367e-08	fgenesh1_kg.14_#_179_#_Locus357v1rpkm406.71	scaffold_14	531184	534776	+	3381	protein_coding	- && sp|Q07421|PMA1_AJECA Plasma membrane ATPase OS=Ajellomyces capsulatus OX=5037 GN=PMA1 PE=3 SV=1 && -	-
617003	22396.1	16058.2	25513.3	4981.19	31625.1	84817.6	84866.3	114150	165162	99678.7	-2.4477	3.3272e-10	5.09491e-09	estExt_fgenesh1_pg.C_170011	scaffold_17	26269	27782	-	1315	protein_coding	- && sp|O94628|YGE9_SCHPO Uncharacterized methyltransferase C1347.09 OS=Schizosaccharomyces pombe (strain 972 / ATCC 24843) OX=284812 GN=SPBC1347.09 PE=3 SV=1 && -	-
352049	40461.1	17589.6	29441	7170.73	48028.6	94701.2	89052.9	107730	95585.3	97109.4	-1.76265	5.47001e-06	3.7907e-05	CE351668_5083	scaffold_52	290644	292630	-	1811	protein_coding	- && sp|Q8R016|BLMH_MOUSE Bleomycin hydrolase OS=Mus musculus OX=10090 GN=Blmh PE=1 SV=1 && -	-
627795	11273.1	16078.8	11753.7	1501.72	17333.1	75650.8	193354	73590	93781.6	90428.5	-3.18462	4.23549e-11	7.32453e-10	gm1.5446_g	scaffold_24	263415	264654	-	981	protein_coding	- && sp|Q9XGI7|NAS_SOLLC Nicotianamine synthase OS=Solanum lycopersicum OX=4081 GN=CHLN PE=2 SV=1 && -	-
93369	91203.3	132561	111060	102239	52777.1	3856.98	6412.14	3453.55	4456.89	5341.31	4.38041	4.9076e-65	2.09027e-62	CE92988_21772	scaffold_16	161163	162012	+	783	protein_coding	- && - && -	-
307745	43125.4	15399.8	38798.9	12608.8	36251.4	73121.9	20040.2	115829	55322	51663.9	-1.11204	0.0113283	0.0310253	CE307364_16926	scaffold_44	59221	64199	-	4823	protein_coding	- && sp|Q4WUS1|ABCI_ASPFU ABC multidrug transporter I OS=Neosartorya fumigata (strain ATCC MYA-4609 / Af293 / CBS 101355 / FGSC A1100) OX=330879 GN=abcI PE=1 SV=1 && -	-
625117	60054.8	42967.8	60413.9	90199.9	52665.7	15140.7	22155.2	18624.9	23095	31110.5	1.47582	1.1873e-09	1.66308e-08	gm1.2768_g	scaffold_10	107491	107839	-	213	protein_coding	- && - && -	-
597550	43903.1	97203.5	46246.2	51217.8	62605.5	19609.9	44262.5	12949	21450.1	15376.8	1.40605	4.21127e-05	0.000237633	fgenesh1_pg.23_#_52	scaffold_23	190754	191694	+	876	protein_coding	- && - && -	-
591746	61412.1	112472	80661.5	49099.8	22947.2	11809.9	26482	3500.27	10519.7	8355.03	2.42854	3.94608e-07	3.49884e-06	fgenesh1_kg.91_#_18_#_Locus586v1rpkm245.43	scaffold_91	92117	94425	+	2309	protein_coding	- && - && -	-
12834	74377.8	99272.9	84830.8	60008.2	26976.1	4252.26	5877.42	3236.9	7708.77	13639.3	3.31497	2.39225e-16	8.21218e-15	CE12453_51486	scaffold_1	920347	923232	-	2438	protein_coding	- && - && -	-
527379	71744.6	41463.8	54435	103328	48027.6	2527.99	5348.39	1998.64	5487.89	8097.46	3.76536	2.11442e-23	1.5103e-21	e_gw1.1.59.1	scaffold_1	740854	742340	+	1428	protein_coding	- && sp|P22832|AMYG_ASPUS Glucoamylase OS=Aspergillus usamii OX=186680 GN=glaA PE=3 SV=1 && PF00723:Glycosyl hydrolases family 15	-
607649	54226	69785.4	56379.6	25281.1	28027	22802	38120.6	9816.9	20007.4	17406.7	1.11159	0.00252697	0.00860787	fgenesh1_pm.66_#_9	scaffold_66	120477	122279	+	1305	protein_coding	- && - && -	-
667907	24795.8	122694	42279.9	32174.5	44624.7	13658.9	30075.7	6912.05	8827.32	6942.64	2.0049	0.00296738	0.0098884	estExt_Genemark1.C_790030	scaffold_79	150572	151784	-	1097	protein_coding	- && - && -	-
338779	49916.2	40731.9	46181.5	47423.6	32939.1	20239.7	17087.3	26875.8	21352.9	20077.4	1.03987	3.57567e-10	5.44639e-09	CE338398_64678	scaffold_5	621239	628003	+	6277	protein_coding	- && sp|A2QLK4|FKS1_ASPNC 1,3-beta-glucan synthase component FKS1 OS=Aspergillus niger (strain CBS 513.88 / FGSC A1513) OX=425011 GN=fksA PE=3 SV=1 && -	-
505555	25041.1	12642.6	14754	17347.9	20887.9	48996.2	32110.9	38932.7	67023	41014.1	-1.33077	6.22875e-08	6.4416e-07	gw1.26.11.1	scaffold_26	170350	171668	+	1146	protein_coding	- && sp|Q5AWS6|CDC48_EMENI Cell division control protein 48 OS=Emericella nidulans (strain FGSC A4 / ATCC 38163 / CBS 112.46 / NRRL 194 / M139) OX=227321 GN=cdc48 PE=1 SV=2 && -	-
626801	50714.3	63187.3	65427.9	57869.1	32767.6	3342.25	4244.74	4674.82	4528.21	5642.15	3.58917	4.71928e-63	1.93828e-60	gm1.4452_g	scaffold_18	622916	623298	-	234	protein_coding	- && - && -	-
582139	38662.4	73836.9	52671.8	32555.7	21489.2	9634.11	22261.2	6368.32	13825.6	13453.5	1.74188	2.16824e-06	1.63829e-05	fgenesh1_kg.8_#_127_#_Locus172v1rpkm843.96	scaffold_8	405042	406429	-	1200	protein_coding	- && sp|P0CG73|UBI1P_CANAX Polyubiquitin OS=Candida albicans OX=5476 GN=UBI1 PE=1 SV=1 && -	-
596600	52222.7	68982.9	41385.3	47100.9	45359.1	1964.94	5519.41	1985.89	4355.3	3546.8	3.87614	8.40408e-39	1.44249e-36	fgenesh1_pg.17_#_117	scaffold_17	499433	501319	-	1824	protein_coding	- && - && -	-
631036	36940.9	57079.1	47059.2	33836.6	19915.9	15965.5	14443.3	12217	15320.3	17181.9	1.37482	4.99874e-08	5.25078e-07	gm1.8687_g	scaffold_54	138373	138954	-	462	protein_coding	- && sp|Q6BXQ8|MBF1_DEBHA Multiprotein-bridging factor 1 OS=Debaryomyces hansenii (strain ATCC 36239 / CBS 767 / BCRC 21394 / JCM 1990 / NBRC 0083 / IGC 2968) OX=284592 GN=MBF1 PE=3 SV=1 && -	-
581908	10002.5	4029.98	9340.85	1523.91	10194	49453	41104.3	63712.9	43377.9	36951.1	-2.74103	4.33583e-11	7.48679e-10	fgenesh1_kg.7_#_213_#_Locus2512v1rpkm51.09	scaffold_7	678902	681081	-	1884	protein_coding	- && sp|Q12436|ZRT2_YEAST Zinc-regulated transporter 2 OS=Saccharomyces cerevisiae (strain ATCC 204508 / S288c) OX=559292 GN=ZRT2 PE=1 SV=1 && -	-
580961	24901.9	48535.1	41511.1	29335.4	46683	13413.8	19310.5	18040.8	5334.43	5196.69	1.63943	1.61904e-05	0.000100708	fgenesh1_kg.5_#_26_#_Locus68v1rpkm2312.60	scaffold_5	55627	56099	+	348	protein_coding	- && - && -	-
607739	32988.9	59020.1	44110	27898.3	16907.3	12502	15641.6	8392.44	15759.1	15944.7	1.40673	6.55068e-06	4.4602e-05	fgenesh1_pm.69_#_16	scaffold_69	137440	138673	+	1092	protein_coding	- && sp|P0CG75|UBI4P_KLULA Polyubiquitin OS=Kluyveromyces lactis (strain ATCC 8585 / CBS 2359 / DSM 70799 / NBRC 1267 / NRRL Y-1140 / WM37) OX=284590 GN=ubi4 PE=1 SV=1 && -	-
298226	27699	82811	22631	22607.5	42941.9	9560.33	23286.2	4035.51	4968.07	4134.76	2.1113	0.00287839	0.00963652	CE297845_170961	scaffold_41	377623	379618	-	1932	protein_coding	- && - && -	-
536238	40234	83359.7	63358.6	38304.4	10333	187.974	1080.85	495.589	1818.85	3188.95	5.12064	7.85688e-14	2.04421e-12	e_gw1.22.282.1	scaffold_22	608718	610557	-	1776	protein_coding	- && sp|C5H884|RADE_FLOCH Efflux pump radE OS=Floropilus chiversii OX=2587399 GN=radE PE=3 SV=1 && -	-
539779	50499	73376.4	55729.9	34011	7710.84	1109.4	3062.41	619.486	3519.9	5096.41	4.04513	2.24622e-09	3.03543e-08	e_gw1.40.126.1	scaffold_40	350146	352251	-	1842	protein_coding	- && sp|Q59VM4|RPN4_CANAL Transcriptional regulator RPN4 OS=Candida albicans (strain SC5314 / ATCC MYA-2876) OX=237561 GN=RPN4 PE=1 SV=1 && -	-
529238	45938.5	41982.1	43243.7	31962.7	15259	11224	6659.55	5697.85	10637.5	13027.1	1.91676	1.8181e-09	2.50097e-08	e_gw1.4.75.1	scaffold_4	101709	104731	+	2655	protein_coding	- && - && -	-
603458	35948.9	39859.9	37779.5	35369.6	22021.5	9314.38	10392.4	9040.95	10431.1	11708.6	1.74848	1.77545e-23	1.28413e-21	fgenesh1_pm.3_#_126	scaffold_3	974920	976648	+	1674	protein_coding	- && sp|E9EPV1|MBZ11_METRA BZIP-type transcription factor MBZ1 OS=Metarhizium robertsii (strain ARSEF 23 / ATCC MYA-3075) OX=655844 GN=MBZ1 PE=2 SV=2 && -	-
626739	35136.9	27380.9	36227.3	40945.8	23032.9	8312.14	8618.31	10490.2	14491.4	15020	1.51513	5.76897e-11	9.82862e-10	gm1.4390_g	scaffold_18	330009	331561	+	1089	protein_coding	- && - && -	-
621277	35988.5	61074.8	48287.1	32415.5	15010.6	3928.13	7569.38	2186.25	5758.07	7302.6	2.8497	1.91364e-13	4.79452e-12	estExt_fgenesh1_pg.C_670027	scaffold_67	91029	92617	-	1470	protein_coding	- && - && -	-
543571	7708.92	12945.3	9190.05	8302.31	7175.55	27987.1	65807.7	20440.2	25997.8	26324.4	-1.87771	2.54215e-09	3.39151e-08	e_gw1.78.47.1	scaffold_78	94736	96787	-	1677	protein_coding	- && sp|Q4WY53|PGM_ASPFU Phosphoglucomutase OS=Neosartorya fumigata (strain ATCC MYA-4609 / Af293 / CBS 101355 / FGSC A1100) OX=330879 GN=pgmA PE=3 SV=1 && -	-
628197	45085.8	23833	36167.2	27000.7	22644.5	14387.9	2278	14675.8	12546.1	12998.6	1.44358	0.000328499	0.00146141	gm1.5848_g	scaffold_27	272733	274508	-	1716	protein_coding	- && sp|Q96UY1|DGT2B_UMBRA Diacylglycerol O-acyltransferase 2B OS=Umbelopsis ramanniana OX=41833 GN=DGAT2B PE=1 SV=1 && -	-
587871	34019.5	29100.5	36947.3	31557.3	21740.6	10450.1	6439.51	9339.02	11247	12548.9	1.61625	1.09178e-14	3.1078e-13	fgenesh1_kg.36_#_111_#_Locus122v1rpkm1185.89	scaffold_36	421435	422384	+	950	protein_coding	- && - && PF07716:Basic region leucine zipper	bZIP_2
663614	33870.6	22720.9	29354.9	43586.1	23596.8	8816.34	8738.03	11404.9	9698.38	8744.54	1.69168	1.79243e-17	7.28371e-16	estExt_Genemark1.C_200193	scaffold_20	614926	617147	-	1933	protein_coding	- && sp|Q08193|GAS5_YEAST 1,3-beta-glucanosyltransferase GAS5 OS=Saccharomyces cerevisiae (strain ATCC 204508 / S288c) OX=559292 GN=GAS5 PE=1 SV=1 && -	-
291470	22668.2	31765.6	23180.9	28818.1	27153.5	15071.3	12326	14951.2	14460	8057.35	1.04221	9.98709e-08	9.99136e-07	CE291089_162004	scaffold_40	213344	215059	+	1310	protein_coding	- && - && -	-
631895	25440.7	42475	33147.7	41669.9	18019.2	6238.28	7157.79	5985.3	7074.39	7679.45	2.23555	7.90484e-22	5.05032e-20	gm1.9546_g	scaffold_68	104786	106005	-	1164	protein_coding	- && - && -	-
588335	31255.6	59562.9	34565	23602.9	27594.2	2122.17	5836.37	467.977	1227.7	1007.04	4.04997	7.75039e-09	9.50207e-08	fgenesh1_kg.40_#_36_#_Locus425v1rpkm343.10	scaffold_40	91465	93049	+	1585	protein_coding	- && sp|Q9ZU49|LPP1_ARATH Lipid phosphate phosphatase 1 OS=Arabidopsis thaliana OX=3702 GN=LPP1 PE=2 SV=2 && PF01569:PAP2 superfamily	-
667373	11661.9	7863.99	11523.6	1197.14	13185.9	23458.1	39271	25365.6	30526	21851.9	-1.62849	0.000316372	0.00141347	estExt_Genemark1.C_640025	scaffold_64	92999	93985	+	855	protein_coding	- && - && -	-
579160	24611.5	29731.5	26251.4	27192.3	16879.7	12746.2	9366.24	10500.1	13233.4	12706.2	1.09028	1.13534e-09	1.60006e-08	fgenesh1_kg.1_#_47_#_Locus161v1rpkm893.03	scaffold_1	129699	130666	-	885	protein_coding	- && - && -	-
529983	34584.1	27815	37650.3	51040.3	23537.7	831.829	1086.55	872.944	886.19	644.968	5.33641	1.60026e-122	3.06716e-119	e_gw1.5.554.1	scaffold_5	617279	619165	-	1611	protein_coding	- && sp|D4ATC3|GAS1_ARTBC 1,3-beta-glucanosyltransferase ARB_07487 OS=Arthroderma benhamiae (strain ATCC MYA-4681 / CBS 112371) OX=663331 GN=ARB_07487 PE=1 SV=1 && -	-
587250	10582.1	2217.32	8831.74	3483.5	11732.9	24735.3	19783.7	32189.9	33341.3	27331.4	-1.89857	1.67865e-06	1.30436e-05	fgenesh1_kg.32_#_107_#_Locus170v1rpkm856.02	scaffold_32	351633	352590	+	698	protein_coding	- && - && -	-
553827	41602	15832.8	26541.7	65440.2	16148.2	715.883	1314.58	783.03	1939.89	1627.73	4.69769	7.12504e-30	8.03313e-28	estExt_Genewise1.C_180156	scaffold_18	308397	310853	-	2319	protein_coding	- && sp|A0A1L3THR9|CDA_PESTX Chitin deacetylase OS=Pestalotiopsis sp. OX=36460 GN=CDA PE=1 SV=1 && -	-
665720	35764.6	37682.7	38449.7	29813.5	12122.2	3036.57	2794.48	2683.26	3142.73	3725.19	3.32206	6.71784e-33	8.87991e-31	estExt_Genemark1.C_390058	scaffold_39	217247	219746	-	2446	protein_coding	- && sp|C8VCL5|Y0929_EMENI Uncharacterized rhomboid protein AN10929 OS=Emericella nidulans (strain FGSC A4 / ATCC 38163 / CBS 112.46 / NRRL 194 / M139) OX=227321 GN=AN10929 PE=3 SV=1 && PF01694:Rhomboid family	Rhomboid
587716	31329.5	28317.6	29058.9	24101.1	14694.2	7014.77	6701.74	6541.06	9014.28	11341.3	1.65053	4.65787e-12	9.33197e-11	fgenesh1_kg.35_#_122_#_Locus301v2rpkm416.48	scaffold_35	358157	359424	+	1232	protein_coding	- && - && PF06687:SUR7/PalI family	-
523676	11506.6	2922.79	7774.97	4963.03	14154.9	22910	19199.9	25076.8	29384.8	23842.7	-1.54302	1.4863e-05	9.30969e-05	gw1.17.293.1	scaffold_17	222967	223618	-	591	protein_coding	- && - && -	-
231667	30255	28048.2	25565.4	19285.3	17054.1	6447.34	7458.79	7013.29	7861.15	9186.84	1.66274	1.68101e-18	7.73263e-17	CE231286_7480	scaffold_31	27497	29270	+	1716	protein_coding	- && sp|P08092|RAN1_SCHPO Negative regulator of sexual conjugation and meiosis OS=Schizosaccharomyces pombe (strain 972 / ATCC 24843) OX=284812 GN=ran1 PE=1 SV=2 && -	-
613957	34403	16798.9	31011.4	32373.2	16301	4044.08	3918.66	3525.76	7951.93	7569.67	2.27682	4.46006e-13	1.0532e-11	estExt_fgenesh1_pg.C_20156	scaffold_2	668515	672313	-	3197	protein_coding	- && sp|Q9FYG4|GLOX1_ARATH Aldehyde oxidase GLOX1 OS=Arabidopsis thaliana OX=3702 GN=GLOX1 PE=2 SV=1 && -	-
579417	26525.9	23976.1	27548.6	35663	15930.3	5008.54	6950.29	5954.14	4604.95	5067.91	2.23256	4.90335e-25	3.97102e-23	fgenesh1_kg.1_#_304_#_Locus11107v2rpkm0.00_PRE	scaffold_1	934638	940033	-	5095	protein_coding	- && sp|A0A0G2K1Q8|ABCA3_RAT Phospholipid-transporting ATPase ABCA3 OS=Rattus norvegicus OX=10116 GN=Abca3 PE=1 SV=1 && -	-
novel.330	6449.09	7955.12	9417.95	17300.5	8047.98	27879.9	17118.1	23238.9	26706.7	10368	-1.0988	0.000652969	0.00267325	-	scaffold_23	278996	280238	+	1158	-	- && - && -	-
384361	23048.5	22905.1	26947.6	20234.4	16378.9	7864.17	4506.97	11981.2	9710.26	9982.75	1.31399	1.46905e-07	1.42394e-06	CE383980_69816	scaffold_6	716699	718561	+	1804	protein_coding	- && sp|Q8TFF3|HAC1_HYPJE Transcriptional activator hac1 OS=Hypocrea jecorina OX=51453 GN=hac1 PE=2 SV=1 && PF07716:Basic region leucine zipper	bZIP_2
534248	26026.7	33636.1	31624.9	16225.4	9449.77	5704.22	7142.97	5266.69	5954.76	8897.6	1.82702	9.27046e-09	1.11517e-07	e_gw1.16.272.1	scaffold_16	468238	469553	-	1143	protein_coding	- && - && -	-
566689	28315	36534.4	38574.4	27629	9049.54	815.14	1492.44	808.518	1234.18	1050.32	4.69753	9.77687e-44	2.24868e-41	estExt_Genewise1Plus.C_7_t10386	scaffold_7	745021	749007	-	3770	protein_coding	- && sp|Q9USG8|MU190_SCHPO Meiotically up-regulated gene 190 protein OS=Schizosaccharomyces pombe (strain 972 / ATCC 24843) OX=284812 GN=mug190 PE=1 SV=1 && -	-
530722	30237.9	21522.6	31770	27552.3	10342.9	4621.18	6227.44	3700.63	4848.11	4550.67	2.34216	7.12262e-17	2.70132e-15	e_gw1.7.94.1	scaffold_7	915990	919097	+	2745	protein_coding	- && sp|Q9Y7N9|YCKC_SCHPO PX domain-containing protein C1450.12 OS=Schizosaccharomyces pombe (strain 972 / ATCC 24843) OX=284812 GN=SPCC1450.12 PE=1 SV=1 && -	-
537531	22902.9	35398.8	24762.7	47391.4	12948.3	4.39192	5.7007	4.2479	4.32288	5.27797	12.5613	3.43295e-184	1.97395e-180	e_gw1.28.137.1	scaffold_28	58308	58696	+	336	protein_coding	- && - && -	-
538844	28187.5	26391.3	31590.9	27970.9	13918.3	1574.06	2999.71	1672.26	2733.14	4369.1	3.26228	4.24873e-26	3.81722e-24	e_gw1.35.134.1	scaffold_35	437367	438905	-	804	protein_coding	- && - && -	-
372693	25941	26965.5	25816	22395.7	10338.9	5002.39	5846.63	3846.48	6310.32	7479.94	1.96825	4.57357e-13	1.07455e-11	CE372312_23828	scaffold_59	98206	100420	+	2076	protein_coding	- && - && -	-
262113	24299.8	22243.8	26017.9	35608.6	19314.6	2347.04	2776.24	3104.51	1504.36	1931.74	3.44999	2.54437e-49	8.12785e-47	CE261732_34916	scaffold_36	399119	402156	-	2908	protein_coding	- && - && -	-
596530	26141.3	12231	18185.1	19996.4	31705.9	2643.93	5658.51	3022.38	9490.88	5303.3	2.05142	9.02726e-09	1.08819e-07	fgenesh1_pg.17_#_47	scaffold_17	187740	188497	-	627	protein_coding	- && - && -	-
62763	5028.58	11605.9	6143.33	4718.97	4544.48	17641.5	42667.4	9187.51	15328.9	14160.8	-1.62726	4.57855e-05	0.000256595	CE62382_10630	scaffold_122	37993	43813	+	5222	protein_coding	- && sp|Q06625|GDE_YEAST Glycogen debranching enzyme OS=Saccharomyces cerevisiae (strain ATCC 204508 / S288c) OX=559292 GN=GDB1 PE=1 SV=1 && -	-
105841	16656.2	35875.9	23195.7	15492.2	11323.8	5383.61	8829.24	3582.4	5195.02	4712.17	1.88823	6.28615e-09	7.84065e-08	CE105460_17686	scaffold_17	306257	308785	+	2457	protein_coding	- && sp|P33886|WIS1_SCHPO Protein kinase wis1 OS=Schizosaccharomyces pombe (strain 972 / ATCC 24843) OX=284812 GN=wis1 PE=1 SV=1 && -	-
563737	8997.66	6551.04	7907.64	4784.52	11205.5	19444.8	17455.5	18464.9	18390.6	16402.9	-1.19259	1.97312e-08	2.24218e-07	estExt_Genewise1Plus.C_2_t10246	scaffold_2	405150	406390	+	1051	protein_coding	- && - && -	-
226867	23019.6	22220.2	26039.4	32610.2	15343.8	1303.52	1945.08	1323.22	1438.44	1411.33	4.00622	5.46527e-81	3.4917e-78	CE226486_8481	scaffold_3	1153271	1155255	-	1723	protein_coding	- && sp|P46592|MNT2_CANAL Glycolipid 2-alpha-mannosyltransferase 2 OS=Candida albicans (strain SC5314 / ATCC MYA-2876) OX=237561 GN=MNT2 PE=3 SV=4 && PF01793:Glycolipid 2-alpha-mannosyltransferase	-
359891	25477.1	17718	18441.3	14932.5	10632.7	7430.25	2746.6	7462.86	8941.87	12833.9	1.14558	0.0010666	0.00409137	CE359510_21449	scaffold_54	156883	160046	+	2984	protein_coding	- && sp|P54267|CHSG_ASPFU Chitin synthase G OS=Neosartorya fumigata (strain ATCC MYA-4609 / Af293 / CBS 101355 / FGSC A1100) OX=330879 GN=chsG PE=2 SV=2 && PF03142:Chitin synthase	-
439804	18186	22292.7	27886.5	20682.2	9627.21	2951.37	10506.4	3849.31	6767.47	1444.05	1.95119	1.17476e-05	7.5096e-05	CE439423_23069	scaffold_78	101523	102610	+	1019	protein_coding	- && - && -	-
589474	6422.31	9760.92	5880.27	6006.87	6335.66	15642.3	25221	13066.6	15554.8	14919.8	-1.29459	4.45778e-09	5.73428e-08	fgenesh1_kg.49_#_52_#_Locus3148v1rpkm37.05	scaffold_49	192439	195078	+	2397	protein_coding	- && sp|Q9HGZ2|G6PI_ASPOR Glucose-6-phosphate isomerase OS=Aspergillus oryzae (strain ATCC 42149 / RIB 40) OX=510516 GN=pgiA PE=2 SV=1 && -	-
659278	19013	12263.4	19917.6	23545.4	12984.8	5193.88	4918.56	6099.99	5565.71	5532.37	1.68346	1.26826e-17	5.28442e-16	estExt_Genemark1.C_10139	scaffold_1	553413	554339	+	800	protein_coding	- && sp|Q5MK11|CVNH_TUBBO Cyanovirin-N homolog OS=Tuber borchii OX=42251 PE=1 SV=1 && -	-
661274	2190.76	600.627	285.736	421.57	649.635	8827.76	43047.1	3584.52	37378.8	14796.3	-4.69747	4.53351e-09	5.81219e-08	estExt_Genemark1.C_80013	scaffold_8	55024	55941	-	811	protein_coding	- && - && -	-
191874	22704.7	17572	21671.7	21895.4	8986.45	4533.34	1495.86	3806.12	3640.94	4395.49	2.37683	1.23973e-13	3.16118e-12	CE191493_11836	scaffold_26	244039	246882	-	2716	protein_coding	- && - && -	-
557516	16715.2	16910.6	20401.8	16942.5	9482.3	6016.05	5371.2	6962.31	5776.45	5026.74	1.46441	4.231e-13	1.00323e-11	estExt_Genewise1.C_350090	scaffold_35	172329	175100	+	2513	protein_coding	- && sp|Q5B0C0|HSP7M_EMENI Iron-sulfur cluster biogenesis chaperone, mitochondrial OS=Emericella nidulans (strain FGSC A4 / ATCC 38163 / CBS 112.46 / NRRL 194 / M139) OX=227321 GN=AN6010 PE=1 SV=1 && PF00012:Hsp70 protein	HSP70
599815	17844.3	31192.4	23423.6	17218.8	13151.4	1072.51	1836.76	871.528	753.261	1190.71	4.16725	4.50641e-47	1.2339e-44	fgenesh1_pg.43_#_45	scaffold_43	212883	214610	+	1464	protein_coding	- && sp|Q99385|VCX1_YEAST Vacuolar calcium ion transporter OS=Saccharomyces cerevisiae (strain ATCC 204508 / S288c) OX=559292 GN=VCX1 PE=1 SV=1 && -	-
599556	13554.9	21290.4	15588.5	20883.9	16558.3	2876.71	3995.05	3165.4	3696.06	5992.61	2.15553	1.32993e-21	8.28502e-20	fgenesh1_pg.40_#_75	scaffold_40	377900	378712	-	813	protein_coding	- && - && -	-
585892	10616.4	21729.4	19066.1	25157.1	11330.7	2639.54	3501.37	3836.56	4778.94	4640.39	2.18009	1.5956e-15	4.95931e-14	fgenesh1_kg.23_#_164_#_Locus580v1rpkm250.72	scaffold_23	483396	484252	-	804	protein_coding	- && - && -	-
603639	13280.6	18071.7	17141.9	13391.4	10022.5	6448.21	6301.55	7227.81	6670.2	7431.38	1.07723	3.70757e-10	5.63171e-09	fgenesh1_pm.4_#_148	scaffold_4	899792	900748	+	768	protein_coding	- && sp|Q12731|TBP_EMENI TATA-box-binding protein OS=Emericella nidulans (strain FGSC A4 / ATCC 38163 / CBS 112.46 / NRRL 194 / M139) OX=227321 GN=tbpA PE=2 SV=1 && -	-
198416	17717.9	14286.7	14735.8	18242.5	13826.7	5458.28	4465.93	5187.4	5674.86	5968.33	1.55856	8.30095e-32	1.03762e-29	CE198035_7525	scaffold_27	115633	117624	+	1770	protein_coding	- && - && -	-
566308	2131.84	12465.2	2602.24	1208.23	2824.28	13089.7	33611.3	7586.76	9959.91	18559.5	-1.9635	0.0038679	0.012404	estExt_Genewise1Plus.C_6_t20063	scaffold_6	1073271	1077328	+	3759	protein_coding	- && sp|O60100|IMB4_SCHPO Probable importin subunit beta-4 OS=Schizosaccharomyces pombe (strain 972 / ATCC 24843) OX=284812 GN=kap123 PE=3 SV=1 && -	-
430012	19893.6	16116	16652.1	16580.4	9405.41	4148.61	3222.03	4819.95	5019.94	7349.05	1.67911	3.20255e-11	5.65439e-10	CE429631_22732	scaffold_72	16028	18354	-	2119	protein_coding	- && sp|G4N2B2|TRF2_MAGO7 Pyriculol/pyriculariol biosynthesis cluster transcription factor 1 OS=Magnaporthe oryzae (strain 70-15 / ATCC MYA-4617 / FGSC 8958) OX=242507 GN=TRF2 PE=3 SV=1 && -	-
583304	20970.3	17909.1	28377.5	18823.4	9490.19	931.087	1101.37	1733.85	1054.78	2067.91	3.79408	3.95519e-35	5.9071e-33	fgenesh1_kg.12_#_90_#_Locus2662v1rpkm47.15	scaffold_12	259065	260755	-	1380	protein_coding	- && - && -	-
579796	18669.2	22784.6	23890.7	13749.4	8356.53	2032.58	2952.96	1563.94	3167.59	4596.06	2.61128	7.51565e-15	2.17708e-13	fgenesh1_kg.2_#_82_#_Locus226v1rpkm662.72	scaffold_2	250395	251832	-	1371	protein_coding	- && sp|Q14206|RCAN2_HUMAN Calcipressin-2 OS=Homo sapiens OX=9606 GN=RCAN2 PE=2 SV=3 && -	-
591261	14839.3	9234.76	13159.7	21854.1	15421.7	4210.97	3280.18	5396.96	6872.29	7385.99	1.45667	1.21578e-07	1.20323e-06	fgenesh1_kg.77_#_34_#_Locus227v1rpkm662.38	scaffold_77	124280	125369	-	970	protein_coding	- && - && -	-
530129	15829.2	11283.5	16043.2	17106.9	9356.12	6007.27	7881.78	5324.04	6130.92	6174.17	1.14336	8.10237e-09	9.90086e-08	e_gw1.6.133.1	scaffold_6	855806	858002	-	1998	protein_coding	- && sp|P59769|BIP_ASPAW Endoplasmic reticulum chaperone BiP OS=Aspergillus awamori OX=105351 GN=bipA PE=2 SV=1 && -	-
517	14655.1	25581	18608	14743.9	19414.1	1807.71	2023.75	2070.85	1060.19	908.867	3.56233	7.2139e-40	1.38266e-37	CE136_112908	scaffold_1	18587	20940	-	2046	protein_coding	- && sp|Q04792|DCE_YEAST Glutamate decarboxylase OS=Saccharomyces cerevisiae (strain ATCC 204508 / S288c) OX=559292 GN=GAD1 PE=1 SV=1 && -	-
534076	17666.4	16308	15757.4	16121.5	10293.6	3774.41	4700.79	3345.93	5768.88	7087.26	1.62573	4.35662e-12	8.80513e-11	e_gw1.15.118.1	scaffold_15	175489	178308	-	2766	protein_coding	- && sp|P38041|BOB1_YEAST Protein BOB1 OS=Saccharomyces cerevisiae (strain ATCC 204508 / S288c) OX=559292 GN=BOI1 PE=1 SV=1 && PF00536:SAM domain (Sterile alpha motif)	SAM_1
557464	14533	18965.3	15082.8	12236.6	7987.84	6293.62	6235.42	5062.79	6406.5	7781.84	1.11445	6.5683e-07	5.58694e-06	estExt_Genewise1.C_350029	scaffold_35	44144	46425	-	1857	protein_coding	- && sp|P40564|DJP1_YEAST DnaJ-like protein 1 OS=Saccharomyces cerevisiae (strain ATCC 204508 / S288c) OX=559292 GN=DJP1 PE=1 SV=1 && -	-
532940	1535.14	4745.24	1646.38	617.227	2671.49	14086.6	35183.6	7692.95	15877.9	13850.4	-2.95034	1.0134e-09	1.44397e-08	e_gw1.12.102.1	scaffold_12	724426	725392	+	903	protein_coding	- && - && -	-
581931	19839	13407.8	14275.5	38567.6	9345.27	345.205	377.386	264.078	585.75	524.63	5.50879	6.48531e-52	2.13089e-49	fgenesh1_kg.7_#_236_#_Locus2078v1rpkm62.59	scaffold_7	791462	793623	-	2051	protein_coding	- && sp|P16496|CP52C_CANMA Cytochrome P450 52A3-A OS=Candida maltosa OX=5479 GN=CYP52A3-A PE=1 SV=3 && PF00067:Cytochrome P450	p450
623809	15467.1	15454.6	16184.9	12667.3	8707.47	5106.92	6021.08	4606.14	6106.06	6976.42	1.2489	3.02476e-10	4.68166e-09	gm1.1460_g	scaffold_5	186493	187420	-	798	protein_coding	- && - && -	-
543280	3160.27	1986.08	2116.94	2277.29	3971.74	15618.5	19625.2	21366.2	15163.6	10925.4	-2.61358	5.8696e-26	5.11367e-24	e_gw1.75.16.1	scaffold_75	102319	104403	-	1974	protein_coding	- && sp|P49175|INV1_MAIZE Beta-fructofuranosidase 1 OS=Zea mays OX=4577 GN=IVR1 PE=3 SV=1 && -	-
667917	5547.08	7054.67	7073.1	4082.58	7018.81	8102.21	16771.4	12772	8358.28	17996.8	-1.05625	8.11131e-05	0.000423615	estExt_Genemark1.C_800022	scaffold_80	120801	122153	-	1353	protein_coding	- && - && -	-
534144	15939.5	10761.3	19114.8	10828.7	9318.66	4895.23	5536.52	6600.53	6221.7	5055.24	1.22032	1.98965e-08	2.25874e-07	e_gw1.15.69.1	scaffold_15	773737	775125	+	1284	protein_coding	- && sp|P27121|DCOR_NEUCR Ornithine decarboxylase OS=Neurospora crassa (strain ATCC 24698 / 74-OR23-1A / CBS 708.71 / DSM 1257 / FGSC 987) OX=367110 GN=spe-1 PE=2 SV=1 && -	-
586444	16560.9	25513.4	21658.1	12240.7	5674.2	1278.93	2994.01	816.305	3016.29	3866.64	2.76989	4.92559e-10	7.37556e-09	fgenesh1_kg.27_#_16_#_Locus3238v1rpkm35.74	scaffold_27	35413	36752	-	997	protein_coding	- && sp|P35735|SFK1_YEAST Protein SFK1 OS=Saccharomyces cerevisiae (strain ATCC 204508 / S288c) OX=559292 GN=SFK1 PE=1 SV=1 && -	-
587338	8894.82	17204.6	13870.7	31190.2	12020.7	1126.97	3326.93	1634.03	2037.16	2165.02	3.01519	2.2314e-17	9.00389e-16	fgenesh1_kg.33_#_30_#_Locus332v1rpkm441.80	scaffold_33	105089	106083	-	883	protein_coding	- && - && -	-
582970	4484.37	5523.22	4130.7	4304.46	6274.54	17269.9	9233.99	10119.2	19447.5	10626.7	-1.43207	4.85638e-09	6.16428e-08	fgenesh1_kg.11_#_32_#_Locus349v1rpkm421.00	scaffold_11	100740	102070	-	881	protein_coding	- && sp|C9SV08|IF6_VERA1 Eukaryotic translation initiation factor 6 OS=Verticillium alfalfae (strain VaMs.102 / ATCC MYA-4576 / FGSC 10136) OX=526221 GN=TIF6 PE=3 SV=2 && -	-
535919	20926.3	19901	20744.2	13624.4	5009.78	902.1	1166.36	698.072	1722.67	3524.63	3.32332	2.97127e-13	7.23932e-12	e_gw1.21.305.1	scaffold_21	617490	619745	+	1905	protein_coding	- && - && -	-
92581	11322.3	29291.6	16383.3	11492.3	6051.76	2708.94	6258.22	727.099	1859.92	1465.16	2.51751	8.7684e-07	7.26289e-06	CE92200_48755	scaffold_155	2475	5829	-	2862	protein_coding	- && sp|P36126|SPO14_YEAST Phospholipase D1 OS=Saccharomyces cerevisiae (strain ATCC 204508 / S288c) OX=559292 GN=SPO14 PE=1 SV=3 && -	-
511755	4399.74	5299.82	5050.27	7010.37	5432.68	11444.5	13615.5	10089.5	13494.9	9427.51	-1.09453	1.07958e-10	1.76603e-09	gw1.50.13.1	scaffold_50	301576	301876	+	171	protein_coding	- && - && -	-
536929	1321.96	292.965	1138.41	530.493	739.341	14185	5056.52	36287.7	8410.16	16141.1	-4.31522	1.96238e-18	8.95529e-17	e_gw1.25.116.1	scaffold_25	34171	37987	+	3282	protein_coding	- && sp|P22944|NIR_EMENI Nitrite reductase [NAD(P)H] OS=Emericella nidulans (strain FGSC A4 / ATCC 38163 / CBS 112.46 / NRRL 194 / M139) OX=227321 GN=niiA PE=3 SV=2 && PF00355:Rieske [2Fe-2S] domain	-
581692	6438.38	4882.42	6541.32	3706.39	6385.94	10365.8	11935	11435.4	11648	10589.7	-1.00171	8.65736e-09	1.048e-07	fgenesh1_kg.6_#_386_#_Locus6697v1rpkm10.40	scaffold_6	1082019	1083500	+	1131	protein_coding	- && sp|D5GFR0|MTAP_TUBMM S-methyl-5'-thioadenosine phosphorylase OS=Tuber melanosporum (strain Mel28) OX=656061 GN=GSTUM_00007013001 PE=3 SV=2 && -	-
180006	3756.97	3514.6	3064.86	1188.06	4196.5	11703.6	21628.4	11574.1	12128.9	10617.2	-2.10542	5.09666e-11	8.72196e-10	CE179625_5942	scaffold_24	266745	269090	+	1892	protein_coding	- && sp|P87293|YDN1_SCHPO Uncharacterized UPF0442 protein C16A10.01 OS=Schizosaccharomyces pombe (strain 972 / ATCC 24843) OX=284812 GN=SPAC16A10.01 PE=3 SV=1 && -	-
533244	14268.4	9399.36	12053.1	11826.2	8381.17	5325.64	2476.38	6160.88	5206.91	7864.18	1.04874	0.000153641	0.000750262	e_gw1.13.187.1	scaffold_13	310343	312395	-	1995	protein_coding	- && sp|N1PZ58|VEA_DOTSN Developmental and secondary metabolism regulator veA OS=Dothistroma septosporum (strain NZE10 / CBS 128990) OX=675120 GN=veA PE=3 SV=1 && -	-
299872	13667.4	5087.2	11743.5	15258.2	10321.2	4259.28	2435.34	5508.11	5070.74	9573.18	1.06267	0.00299982	0.00997915	CE299491_33324	scaffold_42	147634	150113	-	2314	protein_coding	- && sp|Q0CEX9|BTGE_ASPTN Probable beta-glucosidase btgE OS=Aspergillus terreus (strain NIH 2624 / FGSC A1156) OX=341663 GN=btgE PE=3 SV=1 && -	-
628010	2011.86	741.72	1392.4	724.133	3065.8	7692.01	18423.5	14849.3	11623.1	20919.8	-3.21141	1.70866e-15	5.28216e-14	gm1.5661_g	scaffold_26	13953	14357	+	336	protein_coding	- && - && -	-
665996	11259.1	23662.5	13289	11115.1	7858.71	2374.27	4177.47	1857.75	2560.22	2607.32	2.30713	3.72573e-14	1.01291e-12	estExt_Genemark1.C_420040	scaffold_42	177618	178990	+	1173	protein_coding	- && sp|Q9P7V8|MPCP_SCHPO Probable mitochondrial phosphate carrier protein OS=Schizosaccharomyces pombe (strain 972 / ATCC 24843) OX=284812 GN=SPBC1703.13c PE=3 SV=1 && PF00153:Mitochondrial carrier protein	Mito_carr
526839	12731.1	6102.29	14272.1	10418.2	12312.5	3817.46	3851.39	6739.3	3272.42	4243.49	1.34852	2.86609e-07	2.62212e-06	e_gw1.1.147.1	scaffold_1	833279	835263	+	1452	protein_coding	- && sp|O94572|YGDF_SCHPO Uncharacterized transporter C1773.15 OS=Schizosaccharomyces pombe (strain 972 / ATCC 24843) OX=284812 GN=SPBC1773.15 PE=3 SV=1 && -	-
novel.774	5359.6	4966.68	4995.85	2783.57	4923.03	10266.5	13794.5	5588.82	7077.63	17139.7	-1.22594	6.59754e-05	0.000354044	-	scaffold_56	84257	88845	-	4535	-	- && - && -	-
629999	10834.9	5141.09	14189.3	18688.3	8696.63	2119.54	5224.12	7313.47	1337.93	2471.15	1.63985	0.000253776	0.00116597	gm1.7650_g	scaffold_42	338048	341028	-	2157	protein_coding	- && - && -	-
287829	10954.9	12163.4	12156.3	12789.3	7035.57	3561.85	5766.82	4067.37	3990.02	3510.91	1.39882	1.32563e-11	2.49915e-10	CE287448_10929	scaffold_4	938412	942689	-	4278	protein_coding	- && sp|Q10451|PPR5_SCHPO Pentatricopeptide repeat-containing protein 5, mitochondrial OS=Schizosaccharomyces pombe (strain 972 / ATCC 24843) OX=284812 GN=ppr5 PE=4 SV=2 && PF17177:Pentacotripeptide-repeat region of PRORP	-
320875	6333.4	19255.3	13335.5	8519.15	7666.48	3622.45	3536.71	3780.63	4405.01	5473.26	1.40451	2.18843e-06	1.65137e-05	CE320494_80329	scaffold_47	164200	165348	-	846	protein_coding	- && - && -	-
589739	11164.9	12283.9	12515.7	11065.7	7955.31	4176.71	4013.29	4977.83	3465.87	4307.88	1.3925	2.64274e-18	1.19651e-16	fgenesh1_kg.52_#_63_#_Locus5941v1rpkm13.35	scaffold_52	269687	272904	+	2914	protein_coding	- && - && -	-
667772	13432.8	15661.4	16400.3	9483.32	4572.09	2902.18	3576.62	2408.56	3197.85	3824.42	1.90427	4.86095e-10	7.28825e-09	estExt_Genemark1.C_750040	scaffold_75	151469	154675	+	3090	protein_coding	- && - && -	-
597640	13141.4	7773.85	9910.06	15801.8	10339.9	3103.33	2655.38	3289.29	4640.61	4419.77	1.65352	9.58815e-13	2.11639e-11	fgenesh1_pg.23_#_142	scaffold_23	552458	553294	-	837	protein_coding	- && - && -	-
322298	11214.1	14846.2	10995.2	5428.98	10295.6	3221.91	4150.11	2949.46	5322.54	4073.54	1.42063	5.17319e-08	5.41326e-07	CE321917_34506	scaffold_47	266269	268963	+	2332	protein_coding	- && sp|Q7RVX9|PHO5_NEUCR Repressible high-affinity phosphate permease OS=Neurospora crassa (strain ATCC 24698 / 74-OR23-1A / CBS 708.71 / DSM 1257 / FGSC 987) OX=367110 GN=pho-5 PE=1 SV=2 && -	-
580583	13576.3	7701.35	12338.8	12819.6	17020.6	1235.01	2308.78	2325.02	1237.42	1648.84	2.85749	3.7743e-28	3.7743e-26	fgenesh1_kg.4_#_10_#_Locus671v1rpkm210.77	scaffold_4	62093	63980	-	1707	protein_coding	- && sp|P36035|JEN1_YEAST Carboxylic acid transporter protein homolog OS=Saccharomyces cerevisiae (strain ATCC 204508 / S288c) OX=559292 GN=JEN1 PE=1 SV=1 && -	-
342383	5131.42	18642	8657.13	8254.91	8744.93	5789.43	10204.2	2523.96	2105.24	1441.94	1.1637	0.0182344	0.0463518	CE342002_4613	scaffold_5	952924	953770	+	847	protein_coding	- && - && -	-
194718	12382.9	14885.3	13812.8	13035.4	7430.87	1845.48	1964.46	2072.27	2026.35	1872.62	2.65357	4.25015e-47	1.19212e-44	CE194337_7526	scaffold_26	530038	532582	+	2162	protein_coding	- && sp|Q1MTR5|YG66_SCHPO Uncharacterized RING finger membrane protein C15C4.06c OS=Schizosaccharomyces pombe (strain 972 / ATCC 24843) OX=284812 GN=SPBC15C4.06c PE=4 SV=1 && -	-
601357	14222.3	9342.54	7972.27	9868.58	9479.34	2124.81	5917.32	1644.65	5186.37	5258.97	1.33791	0.00010476	0.000530958	fgenesh1_pg.67_#_23	scaffold_67	78434	78961	-	360	protein_coding	- && - && -	-
3041	3722.69	5694.68	4887	4044.25	3841.62	8305.12	17335.8	5666	8831.64	7084.09	-1.08948	0.000144527	0.0007092	CE2660_8679	scaffold_1	97389	99974	-	2466	protein_coding	- && sp|Q92407|HXKG_ASPNG Glucokinase OS=Aspergillus niger OX=5061 GN=glkA PE=1 SV=1 && -	-
585607	2622.49	2113.46	1988.81	3483.5	3951.04	14150.8	6590	8720.95	15013.4	10474.7	-1.95631	1.12519e-12	2.46469e-11	fgenesh1_kg.22_#_72_#_Locus905v1rpkm153.71	scaffold_22	266020	268141	-	1888	protein_coding	- && sp|C8V0D4|CICH_EMENI Cytochrome P450 monooxygenase cicH OS=Emericella nidulans (strain FGSC A4 / ATCC 38163 / CBS 112.46 / NRRL 194 / M139) OX=227321 GN=cicH PE=1 SV=1 && -	-
573208	2924.59	5566.33	5383.63	2776.51	4037.79	11814.3	11306.8	9899.03	7034.4	8237.86	-1.22297	5.8868e-07	5.05966e-06	estExt_Genewise1Plus.C_310094	scaffold_31	213428	215133	-	1495	protein_coding	- && sp|Q3V7I4|THI4_YARLI Thiamine thiazole synthase OS=Yarrowia lipolytica (strain CLIB 122 / E 150) OX=284591 GN=THI4 PE=3 SV=1 && -	-
530533	13463.8	5406.62	11522.4	9801.01	8403.85	2436.64	6629.91	3701.34	4018.11	2989.44	1.29726	1.92296e-05	0.000117723	e_gw1.6.149.1	scaffold_6	965966	967900	-	1671	protein_coding	- && sp|Q96UL8|PCKA_EMENI Phosphoenolpyruvate carboxykinase (ATP) OS=Emericella nidulans (strain FGSC A4 / ATCC 38163 / CBS 112.46 / NRRL 194 / M139) OX=227321 GN=acuF PE=3 SV=3 && -	-
538313	14305.8	12703.3	14788	16583.4	6431.28	750.14	564.369	837.545	715.436	555.242	4.24241	8.18124e-66	3.76337e-63	e_gw1.32.178.1	scaffold_32	296494	298710	-	1947	protein_coding	- && sp|P40467|ASG1_YEAST Activator of stress genes 1 OS=Saccharomyces cerevisiae (strain ATCC 204508 / S288c) OX=559292 GN=ASG1 PE=1 SV=1 && -	-
579640	8586.29	19067.2	12769.7	7719.38	3727.27	2340.89	4766.92	1622.7	3243.24	4345.88	1.6684	3.33394e-05	0.000192375	fgenesh1_kg.1_#_527_#_Locus260v1rpkm566.99	scaffold_1	1751111	1752707	-	1483	protein_coding	- && - && -	-
625211	8575.58	10633	9470.11	11014.3	6911.36	3695.36	5132.91	3613.55	3783.6	4541.17	1.16636	8.36105e-12	1.63524e-10	gm1.2862_g	scaffold_10	494181	495095	-	915	protein_coding	- && - && -	-
448707	10245.7	8092.29	9244.47	13738.4	8160.36	2779.21	2659.94	2831.23	4329.36	4264.6	1.55302	8.4432e-13	1.89642e-11	CE448326_14372	scaffold_8	442568	444121	-	1554	protein_coding	- && - && -	-
543275	12261.8	18982	14227.8	13446.9	3005.67	153.717	664.701	147.261	947.791	1775.51	4.06945	3.04387e-08	3.34331e-07	e_gw1.75.15.1	scaffold_75	141186	142621	-	1368	protein_coding	- && - && -	-
604394	5363.89	12237.9	7867.95	15678.8	7265.26	4155.63	3085.22	3408.94	4543.34	1870.51	1.50448	2.17088e-06	1.63921e-05	fgenesh1_pm.9_#_29	scaffold_9	185553	186130	-	399	protein_coding	- && - && -	-
582912	11652.3	7669.99	16655.5	20064.9	8857.31	5.2703	12.5415	4.95589	8.64576	9.50035	10.6718	3.40882e-176	1.30671e-172	fgenesh1_kg.10_#_249_#_Locus13376v1rpkm1.89	scaffold_10	856647	858034	+	1324	protein_coding	- && sp|P49575|PGLRA_ASPPA Probable endopolygalacturonase A OS=Aspergillus parasiticus OX=5067 GN=pgaA PE=2 SV=1 && -	-
607116	11717.6	5758.37	10182.2	19767.4	7703.94	1452.85	1139	1367.12	2296.53	3415.9	2.51113	1.15464e-11	2.2057e-10	fgenesh1_pm.44_#_16	scaffold_44	227327	228463	-	969	protein_coding	- && - && -	-
603371	7955.31	13167.7	9812.54	6889.35	5698.84	3919.35	8235.23	2169.26	3821.42	3007.39	1.04109	0.00267175	0.00905011	fgenesh1_pm.3_#_39	scaffold_3	355186	357354	-	1863	protein_coding	- && sp|Q96WW0|YNH9_SCHPO Uncharacterized WD repeat-containing protein C32H8.09 OS=Schizosaccharomyces pombe (strain 972 / ATCC 24843) OX=284812 GN=pi015 PE=4 SV=1 && -	-
531476	6089.14	13472.5	9923.66	8434.43	6526.91	4035.29	4467.07	4216.04	3346.99	3746.3	1.16571	1.83845e-07	1.75163e-06	e_gw1.8.60.1	scaffold_8	485135	486001	+	459	protein_coding	- && sp|P40581|GPX3_YEAST Glutathione peroxidase-like peroxiredoxin HYR1 OS=Saccharomyces cerevisiae (strain ATCC 204508 / S288c) OX=559292 GN=HYR1 PE=1 SV=1 && -	-
60157	9509.74	11244.4	10855.7	7672.98	5616.04	3415.16	4148.97	3699.92	4142.4	3769.53	1.22742	3.71203e-10	5.63171e-09	CE59776_24152	scaffold_12	619504	621867	+	1139	protein_coding	- && sp|Q09330|MLO3_SCHPO mRNA export protein mlo3 OS=Schizosaccharomyces pombe (strain 972 / ATCC 24843) OX=284812 GN=mlo3 PE=1 SV=1 && -	-
567235	7835.33	12892.4	7743.22	8747.08	7199.21	3916.71	5034.85	3347.35	3785.76	3019	1.21739	3.39231e-09	4.45846e-08	estExt_Genewise1Plus.C_90135	scaffold_9	271713	274777	+	2708	protein_coding	- && sp|M1BYJ7|ENDB1_SOLTU External alternative NAD(P)H-ubiquinone oxidoreductase B1, mitochondrial OS=Solanum tuberosum OX=4113 GN=NDB1 PE=3 SV=1 && -	-
580540	12496.5	5718.2	9504.13	8689.59	7144.99	4152.12	3509.35	4091.44	4224.53	3883.53	1.13277	2.32114e-08	2.59914e-07	fgenesh1_kg.3_#_307_#_Locus755v1rpkm184.16	scaffold_3	1122435	1124458	-	1833	protein_coding	- && - && -	-
224545	14582.2	8908.48	8489.31	8366.86	7935.6	3286.03	2706.69	2971.41	3214.06	2516.54	1.71612	7.02695e-19	3.29836e-17	CE224164_19195	scaffold_3	876411	878191	+	1438	protein_coding	- && sp|Q5ZID0|NMRL1_CHICK NmrA-like family domain-containing protein 1 OS=Gallus gallus OX=9031 GN=NMRAL1 PE=2 SV=1 && -	-
590019	9232.27	7301.58	10096	13200.8	8622.69	3324.68	2236.95	3057.07	2975.22	2627.37	1.76836	1.28052e-21	8.04699e-20	fgenesh1_kg.55_#_72_#_Locus1229v1rpkm111.12	scaffold_55	215039	217611	+	2397	protein_coding	- && - && -	-
603991	8711.63	16395.2	13225.5	11171.6	4515.9	722.031	1356.77	783.03	1768.06	2820.55	2.85834	1.78718e-12	3.82019e-11	fgenesh1_pm.6_#_126	scaffold_6	618647	620196	+	804	protein_coding	- && - && -	-
412465	7991.73	16670.6	10701.5	8015.89	3103.26	2573.66	1604.18	4109.14	2721.25	3495.07	1.68022	8.84128e-06	5.83332e-05	CE412084_15027	scaffold_7	85195	87239	+	1907	protein_coding	- && sp|P31373|CYS3_YEAST Cystathionine gamma-lyase OS=Saccharomyces cerevisiae (strain ATCC 204508 / S288c) OX=559292 GN=CYS3 PE=1 SV=2 && PF01053:Cys/Met metabolism PLP-dependent enzyme	Cys_Met_Meta_PP
631051	12168.6	7787.57	9775.13	9981.54	5332.13	2703.66	2835.53	2446.08	3473.43	3821.25	1.55983	9.49995e-12	1.83613e-10	gm1.8702_g	scaffold_54	217271	219804	+	2358	protein_coding	- && sp|P39719|FLC2_YEAST Flavin carrier protein 2 OS=Saccharomyces cerevisiae (strain ATCC 204508 / S288c) OX=559292 GN=FLC2 PE=1 SV=2 && PF06011:Transient receptor potential (TRP) ion channel	-
273205	8443.81	13073.7	9895.32	6563.59	4844.16	2949.61	3584.6	2925.39	4556.31	2995.78	1.33186	3.58961e-07	3.2075e-06	CE272824_12200	scaffold_38	418518	420487	-	1802	protein_coding	- && sp|Q10142|AUR1_SCHPO Inositol phosphorylceramide synthase catalytic subunit aur1 OS=Schizosaccharomyces pombe (strain 972 / ATCC 24843) OX=284812 GN=aur1 PE=1 SV=1 && -	-
665524	8485.59	9580.63	9324.98	8585.71	4963.44	3251.78	5115.8	3028.76	4335.85	3005.28	1.12774	6.78126e-07	5.75107e-06	estExt_Genemark1.C_370074	scaffold_37	322767	323623	+	680	protein_coding	- && - && -	-
577574	8875.54	9788.35	8926.99	9220.09	5310.44	3734.89	1576.81	4116.22	3396.7	4695.28	1.26545	5.51298e-06	3.81234e-05	estExt_Genewise1Plus.C_720059	scaffold_72	115029	117903	-	2792	protein_coding	- && sp|Q09925|LCB2_SCHPO Serine palmitoyltransferase 2 OS=Schizosaccharomyces pombe (strain 972 / ATCC 24843) OX=284812 GN=lcb2 PE=3 SV=1 && -	-
536998	10920.6	9812.85	10200.3	8297.27	6685.62	1921.03	2026.03	2291.04	3242.16	4159.04	1.75137	7.91693e-13	1.7817e-11	e_gw1.25.14.1	scaffold_25	156760	157578	+	690	protein_coding	- && - && -	-
579849	8471.67	17092.9	12089.4	9585.18	6105.97	1074.26	1520.95	869.404	1135.84	1464.11	3.13724	3.04007e-30	3.49608e-28	fgenesh1_kg.2_#_135_#_Locus5053v1rpkm18.10	scaffold_2	418628	420682	+	2000	protein_coding	- && sp|W7LC91|FUM15_GIBM7 Cytochrome P450 monooxygenase FUM15 OS=Gibberella moniliformis (strain M3125 / FGSC 7600) OX=334819 GN=FUM15 PE=3 SV=1 && -	-
50632	7062.94	6000.39	9241.07	20326.1	9847.04	872.235	1121.9	718.604	1087.2	1714.28	3.25077	1.62478e-21	9.88625e-20	CE50251_130457	scaffold_112	28628	29315	-	587	protein_coding	- && - && -	-
585115	8831.62	13157.9	10318.3	8477.8	3989.49	2405.89	3094.34	2038.99	2655.33	2821.6	1.78252	6.69e-11	1.13306e-09	fgenesh1_kg.20_#_55_#_Locus916v1rpkm152.58	scaffold_20	134581	135940	+	1021	protein_coding	- && sp|Q9UUM7|HOB3_SCHPO Protein hob3 OS=Schizosaccharomyces pombe (strain 972 / ATCC 24843) OX=284812 GN=hob3 PE=1 SV=1 && -	-
588823	11223.8	12984.5	11409	6972.05	3709.52	1576.7	2177.67	1064.1	2674.78	3852.92	2.02894	9.74225e-08	9.78479e-07	fgenesh1_kg.43_#_130_#_Locus1847v1rpkm73.26	scaffold_43	365287	366290	+	849	protein_coding	- && - && -	-
153792	9876.11	13739	11458.9	10023.9	3021.44	1400.14	2779.66	1108.7	1850.19	2244.19	2.35873	7.95022e-11	1.3193e-09	CE153411_11099	scaffold_21	23369	25658	+	1954	protein_coding	- && sp|Q59LF3|RV167_CANAL Regulator of cytoskeleton and endocytosis RVS167 OS=Candida albicans (strain SC5314 / ATCC MYA-2876) OX=237561 GN=RVS167 PE=3 SV=2 && PF00018:SH3 domain|PF03114:BAR domain	SH3_1
589291	9402.61	7275.13	12311.6	10644.1	5841.78	1582.85	2794.48	2552.99	2607.78	1980.29	1.98119	7.14088e-17	2.70132e-15	fgenesh1_kg.47_#_111_#_Locus1462v2rpkm30.16	scaffold_47	347271	349419	+	2012	protein_coding	- && sp|Q10294|PAC2_SCHPO cAMP-independent regulatory protein pac2 OS=Schizosaccharomyces pombe (strain 972 / ATCC 24843) OX=284812 GN=pac2 PE=2 SV=1 && PF09729:Gti1/Pac2 family	-
614273	11889	10117.6	12250.4	10539.3	3486.73	2109.88	1470.78	2352.63	1126.11	1591.84	2.48027	1.28437e-14	3.62015e-13	estExt_fgenesh1_pg.C_30140	scaffold_3	712055	716649	+	4124	protein_coding	- && sp|Q9M8Z7|U80A2_ARATH Sterol 3-beta-glucosyltransferase UGT80A2 OS=Arabidopsis thaliana OX=3702 GN=UGT80A2 PE=1 SV=1 && -	-
619629	5611.35	22476	12073.5	7299.82	3742.05	851.154	1443.42	647.805	875.383	1019.7	3.40415	4.18851e-16	1.40077e-14	estExt_fgenesh1_pg.C_390059	scaffold_39	230477	231924	-	1333	protein_coding	- && sp|D4ARV2|AIM6_ARTBC Altered inheritance of mitochondria protein 6 homolog ARB_06966 OS=Arthroderma benhamiae (strain ATCC MYA-4681 / CBS 112371) OX=663331 GN=ARB_06966 PE=1 SV=1 && -	-
630107	11470.2	7102.68	8787.52	7818.21	5153.7	3360.7	1835.62	2766.09	3416.15	4145.32	1.37741	9.10392e-08	9.15968e-07	gm1.7758_g	scaffold_43	424557	427112	-	2496	protein_coding	- && sp|Q9P8W3|ACE1_HYPJE Zinc finger transcription factor ace1 OS=Hypocrea jecorina OX=51453 GN=ace1 PE=4 SV=1 && -	-
582845	7780.69	13113.8	9651.53	6294.31	3838.66	3056.78	3277.9	2851.76	2928.75	2838.49	1.4438	1.67649e-07	1.60396e-06	fgenesh1_kg.10_#_182_#_Locus1627v1rpkm83.33	scaffold_10	634020	635476	-	1287	protein_coding	- && - && -	-
539410	7132.57	9174.01	7666.12	8554.45	7072.05	2768.67	4219.66	2437.59	3520.98	2649.54	1.34458	5.60698e-14	1.47552e-12	e_gw1.38.100.1	scaffold_38	353347	354651	+	1305	protein_coding	- && - && -	-
591791	1293.03	464.432	614.56	653.535	603.303	6701.19	7396.08	9609.47	12866	14215.7	-3.80705	2.6357e-35	4.0414e-33	fgenesh1_kg.93_#_11_#_Locus6061v1rpkm12.87	scaffold_93	68102	69841	+	1740	protein_coding	- && - && -	-
586572	2247.54	2583.77	2342.58	2929.81	1452.07	7879.1	8158.84	7346.04	10836.4	7869.45	-1.86483	1.20178e-20	6.67655e-19	fgenesh1_kg.28_#_6_#_Locus21v1rpkm5436.48	scaffold_28	22946	24089	-	1030	protein_coding	- && - && -	-
538819	10499.6	10280.2	9241.07	9538.79	7988.83	910.884	2789.92	520.368	1095.85	744.194	2.97221	3.20184e-15	9.61387e-14	e_gw1.34.158.1	scaffold_34	166283	167780	+	1299	protein_coding	- && sp|Q99385|VCX1_YEAST Vacuolar calcium ion transporter OS=Saccharomyces cerevisiae (strain ATCC 204508 / S288c) OX=559292 GN=VCX1 PE=1 SV=1 && -	-
603194	9340.47	4824.61	8021.02	8023.96	10343.9	1997.44	2815	2869.46	2390.55	2511.26	1.68827	5.90755e-16	1.93002e-14	fgenesh1_pm.2_#_116	scaffold_2	687652	690109	-	2268	protein_coding	- && sp|P53134|YGL4_YEAST Putative oligopeptide transporter YGL114W OS=Saccharomyces cerevisiae (strain ATCC 204508 / S288c) OX=559292 GN=YGL114W PE=1 SV=1 && -	-
581679	7252.55	11318.8	8051.64	8756.16	8106.14	1646.97	2890.25	1548.36	1581.09	1643.56	2.22399	3.43201e-25	2.88088e-23	fgenesh1_kg.6_#_373_#_Locus160v1rpkm907.28	scaffold_6	1045171	1045903	-	446	protein_coding	- && - && -	-
627430	11152	6517.73	9244.47	7776.86	6130.62	2990.02	1484.46	2135.28	2303.01	2925.05	1.78582	4.44421e-14	1.19134e-12	gm1.5081_g	scaffold_22	150161	152344	+	1938	protein_coding	- && sp|P34610|PCP1_CAEEL Putative serine protease pcp-1 OS=Caenorhabditis elegans OX=6239 GN=pcp-1 PE=1 SV=2 && PF05577:Serine carboxypeptidase S28	Peptidase_S28
601585	7020.09	11711.7	7586.75	7075.93	4837.26	2713.33	4748.68	1641.11	2769.88	2209.36	1.44108	1.7651e-06	1.36324e-05	fgenesh1_pg.72_#_20	scaffold_72	92586	95123	+	2406	protein_coding	- && sp|O74798|ALY2_SCHPO Putative arrestin-related trafficking adapter C2D10.04 OS=Schizosaccharomyces pombe (strain 972 / ATCC 24843) OX=284812 GN=SPBC2D10.04 PE=1 SV=1 && -	-
631406	7437.88	6813.63	7620.77	7830.32	6384.95	3055.02	2705.55	5313.42	1926.92	2149.19	1.25184	1.46301e-06	1.15395e-05	gm1.9057_g	scaffold_59	186712	189568	-	2493	protein_coding	- && - && -	-
566317	38843.5	755.437	5656.9	1760.91	3743.04	31.6218	34.2042	29.7353	56.1974	122.449	7.5332	7.27006e-15	2.11126e-13	estExt_Genewise1Plus.C_6_t20072	scaffold_6	1087573	1088893	+	1140	protein_coding	- && - && -	-
341988	10587.4	6552.02	8686.61	7862.59	8353.57	1546.83	1104.79	2463.08	2097.68	1409.22	2.28539	5.74596e-23	4.00476e-21	CE341607_3434	scaffold_5	912700	914401	-	1626	protein_coding	- && sp|B8N0F1|ASAE_ASPFN MFS transporter asaE OS=Aspergillus flavus (strain ATCC 200026 / FGSC A1120 / NRRL 3357 / JCM 12722 / SRRC 167) OX=332952 GN=asaE PE=2 SV=1 && -	-
601362	7947.81	9468.93	8912.25	5832.4	4348.31	2413.8	2256.34	2689.63	2484.57	3475.02	1.45473	2.72042e-10	4.2334e-09	fgenesh1_pg.67_#_28	scaffold_67	100238	102406	-	1938	protein_coding	- && sp|P21827|RCC1_YEAST Guanine nucleotide exchange factor SRM1 OS=Saccharomyces cerevisiae (strain ATCC 204508 / S288c) OX=559292 GN=SRM1 PE=1 SV=1 && -	-
533068	1897.23	682.931	1514.86	427.622	2588.68	9808.03	10436.8	9134.41	5688.91	7606.61	-2.58523	2.02813e-10	3.2155e-09	e_gw1.12.315.1	scaffold_12	761378	762105	-	606	protein_coding	- && sp|Q92450|SODM_ASPFU Superoxide dismutase [Mn], mitochondrial OS=Neosartorya fumigata (strain ATCC MYA-4609 / Af293 / CBS 101355 / FGSC A1100) OX=330879 GN=sodB PE=1 SV=3 && -	-
623756	6846.54	11809.7	7076.51	6712.85	6015.28	2502.51	3960.84	1845.71	1811.29	1187.54	1.76618	1.40113e-08	1.64587e-07	gm1.1407_g	scaffold_4	1183812	1186598	-	2487	protein_coding	- && sp|O74770|PHK_SCHPO Probable phosphoketolase OS=Schizosaccharomyces pombe (strain 972 / ATCC 24843) OX=284812 GN=SPBC24C6.09c PE=3 SV=1 && PF09364:XFP N-terminal domain	-
583238	8968.74	8918.28	6725	8909.46	5211.86	2449.81	2702.13	2225.19	2079.3	1524.28	1.81859	3.57604e-18	1.59397e-16	fgenesh1_kg.12_#_24_#_Locus2020v1rpkm64.90	scaffold_12	75962	77872	+	1729	protein_coding	- && sp|P38230|QOR_YEAST Probable quinone oxidoreductase OS=Saccharomyces cerevisiae (strain ATCC 204508 / S288c) OX=559292 GN=ZTA1 PE=1 SV=1 && -	-
554896	8833.76	7469.13	6713.67	16206.3	5264.11	1253.45	573.49	520.368	1390.89	1278.32	3.1488	2.71062e-18	1.22244e-16	estExt_Genewise1.C_220037	scaffold_22	105686	106980	-	1230	protein_coding	- && sp|A0A1Y0BRG0|ADRK_PENRO Methyltransferase adrK OS=Penicillium roqueforti OX=5082 GN=adrK PE=3 SV=1 && -	-
582232	5494.59	6140.5	7387.19	9455.08	6453.96	3003.19	1930.26	4230.91	2542.93	2598.87	1.28756	2.25527e-08	2.53031e-07	fgenesh1_kg.8_#_220_#_Locus3320v1rpkm34.57	scaffold_8	628230	631434	+	1795	protein_coding	- && sp|A0A179HLJ8|LCSR_PURLI Metal-dependent hydrolase lscR OS=Purpureocillium lilacinum OX=33203 GN=lcsR PE=2 SV=1 && -	-
525567	3792.32	19067.2	7053.83	7727.44	4849.09	1414.2	2422.8	677.541	1376.84	795.918	2.66785	1.88214e-09	2.57673e-08	gw1.9.429.1	scaffold_9	650709	652953	+	1947	protein_coding	- && sp|A6YRN9|TREPH_PLEPU Trehalose phosphorylase OS=Pleurotus pulmonarius OX=28995 GN=TP PE=2 SV=1 && PF00534:Glycosyl transferases group 1	Glycos_transf_1
588887	9146.57	6423.67	7414.4	5271.65	5443.52	1875.35	2919.9	1906.6	3350.23	5305.42	1.13396	0.000129284	0.000641401	fgenesh1_kg.44_#_44_#_Locus982v1rpkm143.51	scaffold_44	207153	208634	-	1365	protein_coding	- && - && -	-
595433	6059.15	8067.8	6557.19	6351.79	6649.14	3140.22	2990.59	3372.13	2573.19	2893.38	1.16982	1.33281e-21	8.28502e-20	fgenesh1_pg.11_#_45	scaffold_11	161944	164016	-	1716	protein_coding	- && sp|L7WRR4|NOTK_ASPVE Efflux pump notK' OS=Aspergillus versicolor OX=46472 GN=notK' PE=1 SV=1 && -	-
588275	1551.21	748.579	599.819	1548.11	1828.64	13990	3785.26	7740.39	10229	6552.07	-2.75251	3.31891e-13	8.00157e-12	fgenesh1_kg.39_#_104_#_Locus2050v1rpkm63.71	scaffold_39	356067	359231	-	3165	protein_coding	- && - && -	-
475076	8474.88	7929.64	8028.96	7193.93	3875.13	2063.32	2906.21	2121.83	2690.99	3119.28	1.46054	1.46233e-10	2.3719e-09	CE474695_9188	scaffold_9	548669	551298	-	2575	protein_coding	- && sp|Q4WJ81|CRZA_ASPFU C2H2 finger domain transcription factor crzA OS=Neosartorya fumigata (strain ATCC MYA-4609 / Af293 / CBS 101355 / FGSC A1100) OX=330879 GN=crzA PE=1 SV=1 && -	-
584641	8309.9	11989	10745.7	7943.27	3555.74	895.951	1478.76	1030.12	1105.58	1100.98	2.92274	3.54247e-24	2.7159e-22	fgenesh1_kg.17_#_251_#_Locus5666v1rpkm14.68	scaffold_17	714667	717275	-	2266	protein_coding	- && - && -	-
534506	8172.78	6837.15	7321.42	7002.3	5395.22	2566.64	2006.65	3777.09	2196.02	2611.54	1.39977	8.94345e-13	1.98936e-11	e_gw1.17.78.1	scaffold_17	118868	121488	+	2376	protein_coding	- && sp|Q9Y7P6|MUG72_SCHPO Meiotically up-regulated gene 72 protein OS=Schizosaccharomyces pombe (strain 972 / ATCC 24843) OX=284812 GN=mug72 PE=1 SV=1 && PF08546:Ketopantoate reductase PanE/ApbA C terminal	-
603488	7032.94	4327.84	6266.92	11022.3	5598.29	2713.33	2275.72	2597.59	2783.93	2938.77	1.36358	4.98866e-09	6.30436e-08	fgenesh1_pm.3_#_156	scaffold_3	1181450	1183180	-	1455	protein_coding	- && sp|Q9UUA6|DPP1_SCHPO Probable diacylglycerol pyrophosphate phosphatase 1 OS=Schizosaccharomyces pombe (strain 972 / ATCC 24843) OX=284812 GN=dpp1 PE=3 SV=1 && -	-
novel.889	919.157	5792.67	1463.83	1008.54	2718.8	5760.44	16589	3610.72	4493.63	4625.61	-1.55922	0.00343638	0.0111983	-	scaffold_71	137713	138483	-	651	-	- && - && -	-
588010	4292.61	15549.7	4660.22	14515.9	4458.72	418.111	376.246	111.153	1721.59	238.564	3.92358	1.59818e-07	1.53799e-06	fgenesh1_kg.37_#_126_#_Locus300v1rpkm484.12	scaffold_37	380591	382735	+	1845	protein_coding	- && sp|P41747|ADH1_ASPFN Alcohol dehydrogenase 1 OS=Aspergillus flavus (strain ATCC 200026 / FGSC A1120 / NRRL 3357 / JCM 12722 / SRRC 167) OX=332952 GN=adh1 PE=2 SV=2 && -	-
545664	7546.08	7038.01	7393.99	8026.98	5701.8	1950.89	2446.74	1780.58	2308.42	1825.12	1.79231	6.21266e-35	9.04374e-33	e_gw1.177.10.1	scaffold_177	4642	6186	-	1278	protein_coding	- && sp|D4AUX6|A8043_ARTBC Uncharacterized secreted protein ARB_08043 OS=Arthroderma benhamiae (strain ATCC MYA-4681 / CBS 112371) OX=663331 GN=ARB_08043 PE=1 SV=1 && -	-
582680	5250.33	18739.9	10140.2	4798.64	1918.34	585.004	1031.83	775.95	1176.9	1392.33	3.04142	1.48263e-10	2.39806e-09	fgenesh1_kg.10_#_17_#_Locus12825v3rpkm0.86	scaffold_10	54527	56009	+	1483	protein_coding	- && - && PF13772:AIG2-like family	-
594847	2131.84	3574.36	2990.02	2077.6	2400.39	5055.98	13133.3	5117.31	5095.59	4017.59	-1.29908	5.55568e-05	0.000304093	fgenesh1_pg.8_#_125	scaffold_8	559910	561815	-	1620	protein_coding	- && sp|P00899|TRPE_YEAST Anthranilate synthase component 1 OS=Saccharomyces cerevisiae (strain ATCC 204508 / S288c) OX=559292 GN=TRP2 PE=1 SV=4 && -	-
182608	6935.45	6884.18	7810.12	9266.48	4560.26	1649.6	2043.13	1483.23	2020.95	2927.16	1.80852	1.1403e-14	3.22197e-13	CE182227_27247	scaffold_24	556801	559275	+	2273	protein_coding	- && sp|G4MS28|CEGT_MAGO7 Ceramide glucosyltransferase OS=Magnaporthe oryzae (strain 70-15 / ATCC MYA-4617 / FGSC 8958) OX=242507 GN=MGG_10668 PE=1 SV=1 && PF13641:Glycosyltransferase like family 2	-
583008	6702.99	7867.91	6951.78	6430.46	5926.56	2583.33	2848.07	2355.46	2163.6	1667.84	1.54399	2.16473e-21	1.29658e-19	fgenesh1_kg.11_#_70_#_Locus4059v1rpkm25.56	scaffold_11	209964	214260	+	4022	protein_coding	- && - && -	-
553385	3494.51	3119.73	2708.82	2853.16	2497.99	5819.29	6368.82	4736.41	7145.72	6738.91	-1.06992	1.8424e-12	3.92362e-11	estExt_Genewise1.C_170020	scaffold_17	28796	32770	+	3586	protein_coding	- && sp|P10857|SYLC_NEUCR Leucine--tRNA ligase, cytoplasmic OS=Neurospora crassa (strain ATCC 24698 / 74-OR23-1A / CBS 708.71 / DSM 1257 / FGSC 987) OX=367110 GN=leu-6 PE=3 SV=2 && -	-
585366	7718.56	10930.8	8564.15	5717.42	3304.36	1415.95	1752.39	1376.32	2126.86	2440.53	1.99172	2.97351e-11	5.30985e-10	fgenesh1_kg.21_#_48_#_Locus3070v1rpkm38.34	scaffold_21	153879	155555	-	1677	protein_coding	- && - && PF02037:SAP domain|PF18592:Tho1/MOS11 C-terminal domain	SAP
563154	7925.32	7797.37	7459.75	17617.2	3451.25	73.7842	93.4914	96.9938	110.233	105.559	6.52711	1.40878e-77	8.52682e-75	estExt_Genewise1Plus.C_1_t10457	scaffold_1	1016695	1018740	-	1885	protein_coding	- && sp|O34714|OXDC_BACSU Oxalate decarboxylase OxdC OS=Bacillus subtilis (strain 168) OX=224308 GN=oxdC PE=1 SV=1 && -	-
263819	7796.76	9216.14	6131.99	7522.71	3929.35	1872.71	1418.33	1696.33	2105.24	2786.77	1.80822	7.77767e-13	1.75723e-11	CE263438_9650	scaffold_37	80969	84638	+	3556	protein_coding	- && - && -	-
537109	578.49	1929.26	639.505	681.774	910.869	7225.58	22384.4	1853.5	4918.35	3074.95	-3.05727	6.597e-06	4.48909e-05	e_gw1.26.177.1	scaffold_26	447126	447443	+	318	protein_coding	- && - && -	-
268003	7747.48	10201.8	8937.19	8853.99	3410.83	855.546	1443.42	608.866	1099.09	1036.59	2.95708	1.50469e-22	1.00604e-20	CE267622_4142	scaffold_37	417019	418199	-	1023	protein_coding	- && - && -	-
628359	6613	8799.72	8611.77	4046.27	3331.96	2257.45	3332.63	1044.28	2578.6	3386.35	1.31772	0.000179307	0.00085597	gm1.6010_g	scaffold_28	399514	401414	-	1779	protein_coding	- && - && -	-
605187	9781.84	8679.2	7697.87	6505.09	3459.13	1101.49	879.047	1333.84	1427.63	2602.04	2.29833	2.95019e-12	6.12404e-11	fgenesh1_pm.15_#_39	scaffold_15	491537	492505	+	969	protein_coding	- && sp|Q4WPF5|SEBA_ASPFU C2H2 finger domain transcription factor sebA OS=Neosartorya fumigata (strain ATCC MYA-4609 / Af293 / CBS 101355 / FGSC A1100) OX=330879 GN=sebA PE=4 SV=1 && PF00096:Zinc finger, C2H2 type	zf-C2H2
543110	3494.51	11005.3	4876.79	6198.5	7329.34	2512.18	4060.04	1386.94	1390.89	860.309	1.68837	3.66869e-05	0.000210004	e_gw1.72.90.1	scaffold_72	40270	43104	-	2655	protein_coding	- && sp|Q10327|YD72_SCHPO Uncharacterized protein C32A11.02c OS=Schizosaccharomyces pombe (strain 972 / ATCC 24843) OX=284812 GN=SPAC32A11.02c PE=4 SV=1 && -	-
592874	7220.41	6174.79	6499.36	9319.93	3846.55	2145.01	1211.97	2363.25	2217.64	2091.13	1.72075	8.90182e-12	1.72924e-10	fgenesh1_pg.1_#_325	scaffold_1	1396282	1399615	+	2772	protein_coding	- && sp|P54267|CHSG_ASPFU Chitin synthase G OS=Neosartorya fumigata (strain ATCC MYA-4609 / Af293 / CBS 101355 / FGSC A1100) OX=330879 GN=chsG PE=2 SV=2 && -	-
572667	6245.55	9892.21	8199.04	7237.29	5899.94	907.37	1598.48	756.835	1070.99	1263.55	2.74384	8.54325e-33	1.1039e-30	estExt_Genewise1Plus.C_280039	scaffold_28	120575	122664	-	1848	protein_coding	- && sp|A0A075TXZ3|PATB_PENEN Carboxylesterase patB OS=Penicillium expansum OX=27334 GN=patB PE=1 SV=1 && -	-
583138	7850.33	12438.8	7968.86	6929.69	2572.91	884.532	1328.26	766.747	1068.83	1250.88	2.83331	3.32416e-17	1.32736e-15	fgenesh1_kg.11_#_200_#_Locus3432v2rpkm25.58	scaffold_11	562806	564588	-	1643	protein_coding	- && sp|P21775|THIKA_RAT 3-ketoacyl-CoA thiolase A, peroxisomal OS=Rattus norvegicus OX=10116 GN=Acaa1a PE=1 SV=3 && -	-
87153	9069.44	7542.62	6998.27	8997.2	7506.78	565.679	337.481	512.58	471.194	557.354	4.0354	1.94037e-130	4.46285e-127	CE86772_3811	scaffold_15	114952	120182	+	4696	protein_coding	- && sp|A0A1U8QTJ9|CICA_EMENI ABC-type transporter cicA OS=Emericella nidulans (strain FGSC A4 / ATCC 38163 / CBS 112.46 / NRRL 194 / M139) OX=227321 GN=cicA PE=1 SV=1 && -	-
626448	6826.18	7054.67	7357.71	5613.54	3502.51	2369	1668.02	2569.98	2420.81	3010.55	1.33416	6.80674e-09	8.44418e-08	gm1.4099_g	scaffold_16	633104	634098	-	810	protein_coding	- && - && -	-
534824	7114.36	6362.92	6764.69	5014.47	4367.04	2253.93	1855.01	2705.91	2716.93	2973.61	1.24407	4.81666e-11	8.2674e-10	e_gw1.18.237.1	scaffold_18	431980	433525	+	1482	protein_coding	- && sp|O14328|KSP1_SCHPO Serine/threonine-protein kinase ksp1 OS=Schizosaccharomyces pombe (strain 972 / ATCC 24843) OX=284812 GN=ksp1 PE=1 SV=1 && PF00069:Protein kinase domain	Pkinase
601016	5353.18	10938.7	7594.69	6332.63	2466.44	1759.4	1853.87	2339.89	1373.59	1997.18	1.80954	2.22127e-08	2.50192e-07	fgenesh1_pg.60_#_4	scaffold_60	41324	44377	-	2892	protein_coding	- && sp|Q1MTM9|YFN1_SCHPO Uncharacterized transcriptional regulatory protein C1327.01c OS=Schizosaccharomyces pombe (strain 972 / ATCC 24843) OX=284812 GN=SPAC1327.01c PE=1 SV=2 && PF00172:Fungal Zn(2)-Cys(6) binuclear cluster domain	Zn_clus
585461	3017.79	5201.84	5514.03	20047.8	5740.25	215.204	401.329	203.899	685.176	589.021	4.23854	4.61942e-18	2.02761e-16	fgenesh1_kg.21_#_143_#_Locus1161v1rpkm116.49	scaffold_21	461117	462019	-	846	protein_coding	- && sp|Q1E8D2|AG19_COCIM Heat-stable 19 kDa antigen OS=Coccidioides immitis (strain RS) OX=246410 GN=CSA PE=3 SV=1 && PF07249:Cerato-platanin	-
77340	6137.35	15819.1	9756.98	4449.69	2009.04	214.326	726.269	149.385	653.835	1597.11	3.51447	1.06463e-06	8.68319e-06	CE76959_8351	scaffold_14	111272	112796	-	1463	protein_coding	- && sp|O94580|WSS2_SCHPO DNA-dependent metalloprotease WSS1 homolog 2 OS=Schizosaccharomyces pombe (strain 972 / ATCC 24843) OX=284812 GN=wss2 PE=1 SV=1 && PF08325:WLM domain	-
221208	5808.47	10748.6	6616.15	7810.15	5440.57	1040.01	1069.45	764.623	993.181	1182.27	2.85113	4.9574e-41	1.01804e-38	CE220827_4266	scaffold_3	461361	462868	-	1399	protein_coding	- && - && PF14610:Protein of unknown function (DUF4448)	-
198056	8166.35	6198.31	7119.59	6295.32	4023.99	1711.09	1295.2	2434.76	1917.2	2301.2	1.71891	5.96013e-14	1.56487e-12	CE197675_6906	scaffold_27	92765	96454	+	3562	protein_coding	- && - && -	-
614004	5945.59	8132.46	5936.96	4928.74	3718.39	2332.99	2533.39	1723.23	2682.35	3312.45	1.18772	4.47481e-07	3.91631e-06	estExt_fgenesh1_pg.C_20203	scaffold_2	871931	873889	+	1899	protein_coding	- && sp|Q6C5G0|SEC9_YARLI Protein transport protein SEC9 OS=Yarrowia lipolytica (strain CLIB 122 / E 150) OX=284591 GN=SEC9 PE=3 SV=1 && -	-
586824	14004.8	6530.47	5981.18	3614.61	3776.56	1099.74	1982.7	1528.54	1311.99	1252.99	2.24041	1.83933e-10	2.9419e-09	fgenesh1_kg.29_#_91_#_Locus4132v1rpkm24.89	scaffold_29	245309	246872	-	1402	protein_coding	- && sp|Q12335|PST2_YEAST Protoplast secreted protein 2 OS=Saccharomyces cerevisiae (strain ATCC 204508 / S288c) OX=559292 GN=PST2 PE=1 SV=1 && -	-
529975	6208.06	7227.11	7431.41	5319.05	3113.12	1989.54	3307.54	1392.6	2205.75	2426.81	1.37192	7.76143e-07	6.50083e-06	e_gw1.5.581.1	scaffold_5	741165	742731	-	1386	protein_coding	- && sp|Q10138|YAS2_SCHPO CRAL-TRIO domain-containing protein C3H8.02 OS=Schizosaccharomyces pombe (strain 972 / ATCC 24843) OX=284812 GN=SPAC3H8.02 PE=1 SV=1 && PF03765:CRAL/TRIO, N-terminal domain	CRAL_TRIO_N
571208	7053.29	6066.03	5813.37	6109.74	4342.4	2350.55	2486.64	1675.09	2357.05	2346.59	1.38985	7.61618e-17	2.82536e-15	estExt_Genewise1Plus.C_210142	scaffold_21	371671	374740	+	2829	protein_coding	- && sp|Q03516|RSN1_YEAST Uncharacterized protein RSN1 OS=Saccharomyces cerevisiae (strain ATCC 204508 / S288c) OX=559292 GN=RSN1 PE=1 SV=1 && PF12621:Extracellular tail, of 10TM putative phosphate transporter	-
532237	5347.82	6478.54	5846.25	6906.49	4056.52	2224.95	2545.93	2324.31	2198.18	2513.37	1.27828	4.19012e-16	1.40077e-14	e_gw1.10.92.1	scaffold_10	495188	495872	-	528	protein_coding	- && sp|P53633|PRA1_YEAST Prenylated Rab acceptor 1 OS=Saccharomyces cerevisiae (strain ATCC 204508 / S288c) OX=559292 GN=YIP3 PE=1 SV=2 && -	-
541914	3762.33	8679.2	4718.05	5144.57	5542.1	2819.61	4074.86	2134.57	1608.11	1475.72	1.20103	0.000112537	0.000564649	e_gw1.56.87.1	scaffold_56	104261	104494	+	234	protein_coding	- && - && -	-
615069	6165.21	7945.32	6015.2	4692.74	3005.67	2336.5	3134.24	1931.38	2539.69	2079.52	1.21089	1.42915e-06	1.13017e-05	estExt_fgenesh1_pg.C_60170	scaffold_6	650264	653239	-	2874	protein_coding	- && sp|P43378|PTN9_HUMAN Tyrosine-protein phosphatase non-receptor type 9 OS=Homo sapiens OX=9606 GN=PTPN9 PE=1 SV=1 && PF00581:Rhodanese-like domain	Rhodanese
592362	5810.61	5044.09	4882.46	4822.85	6789.12	2905.69	1590.49	2755.47	2097.68	2989.44	1.14805	1.0749e-08	1.28363e-07	fgenesh1_kg.137_#_7_#_Locus4537v1rpkm21.63	scaffold_137	29035	30864	-	1647	protein_coding	- && sp|S0ARX1|FSDH_FUSHE Cytochrome P450 monooxygenase fsdH OS=Fusarium heterosporum OX=42747 GN=fsdH PE=3 SV=1 && PF00067:Cytochrome P450	p450
668420	8542.37	5042.13	3962.89	6974.06	2705	2206.5	1508.4	1724.65	2881.2	4059.81	1.137	0.000967804	0.00375878	estExt_Genemark1.C_1150012	scaffold_115	48951	50733	+	1710	protein_coding	- && - && -	-
592821	1658.34	2321.18	2237.13	869.363	1962.7	4752.93	6363.12	7864.99	6539.43	4595	-1.73478	9.03703e-11	1.49319e-09	fgenesh1_pg.1_#_272	scaffold_1	1166356	1167099	-	636	protein_coding	- && - && -	-
665113	6465.16	4576.72	5063.88	5503.61	5298.61	2241.64	2205.03	2436.17	2941.72	2401.48	1.13812	3.53925e-17	1.40835e-15	estExt_Genemark1.C_330077	scaffold_33	345253	347464	+	1807	protein_coding	- && sp|A0A455LLW0|ATNJ_ARTSZ FAD-dependent monooxygenase atnJ OS=Arthrinium sp. OX=1756131 GN=atnJ PE=1 SV=1 && -	-
664402	3750.54	8382.32	5182.94	7440.01	8083.47	1714.6	1955.34	1180.92	807.297	576.354	2.39708	2.49573e-12	5.25658e-11	estExt_Genemark1.C_260104	scaffold_26	491719	494319	-	2424	protein_coding	- && sp|Q9C168|CAT1_NEUCR Catalase-1 OS=Neurospora crassa (strain ATCC 24698 / 74-OR23-1A / CBS 708.71 / DSM 1257 / FGSC 987) OX=367110 GN=cat-1 PE=1 SV=2 && -	-
591569	4670.77	2735.64	7596.95	6998.27	7955.31	2155.55	1341.94	2841.14	978.051	1527.44	1.75976	2.31395e-07	2.16169e-06	fgenesh1_kg.85_#_14_#_Locus3105v1rpkm37.85	scaffold_85	43184	45995	+	2474	protein_coding	- && - && -	-
588515	3828.75	7112.48	5177.27	6332.63	3923.44	2215.28	2176.53	3365.76	2295.45	2148.13	1.1119	4.94436e-07	4.30432e-06	fgenesh1_kg.41_#_66_#_Locus4174v1rpkm24.48	scaffold_41	225356	228013	-	1906	protein_coding	- && sp|Q1K615|CARD_NEUCR Beta-apo-4'-carotenal oxygenase OS=Neurospora crassa (strain ATCC 24698 / 74-OR23-1A / CBS 708.71 / DSM 1257 / FGSC 987) OX=367110 GN=ylo-1 PE=1 SV=1 && -	-
275107	8067.8	7682.73	8332.84	6201.52	2654.73	1005.75	910.971	1269.42	1127.19	1265.66	2.5616	3.7398e-20	1.97283e-18	CE274726_5313	scaffold_39	220819	222911	+	1943	protein_coding	- && sp|Q4IA62|PFA3_GIBZE Palmitoyltransferase PFA3 OS=Gibberella zeae (strain ATCC MYA-4620 / CBS 123657 / FGSC 9075 / NRRL 31084 / PH-1) OX=229533 GN=PFA3 PE=3 SV=1 && PF01529:DHHC palmitoyltransferase	-
572361	221.755	160.69	130.395	542.595	294.751	8402.62	5230.96	5332.53	10581.3	7553.83	-4.77978	2.53245e-39	4.62272e-37	estExt_Genewise1Plus.C_260075	scaffold_26	196590	198771	+	1946	protein_coding	- && sp|A0A1U8QYH7|ALNE_EMENI Efflux pump alnA OS=Emericella nidulans (strain FGSC A4 / ATCC 38163 / CBS 112.46 / NRRL 194 / M139) OX=227321 GN=alnE PE=2 SV=1 && -	-
532211	6723.34	6476.58	5841.72	8100.61	3522.22	1611.83	923.513	1624.12	1538.94	1977.13	1.99807	1.86828e-15	5.72938e-14	e_gw1.10.79.1	scaffold_10	131966	132857	-	834	protein_coding	- && sp|P39926|SSO2_YEAST Protein SSO2 OS=Saccharomyces cerevisiae (strain ATCC 204508 / S288c) OX=559292 GN=SSO2 PE=1 SV=2 && PF00804:Syntaxin	-
569441	5662.78	3875.17	4204.4	7755.68	4414.36	2082.65	2848.07	2132.45	3041.14	2163.97	1.0789	1.21264e-06	9.79686e-06	estExt_Genewise1Plus.C_150064	scaffold_15	330065	331838	-	1582	protein_coding	- && sp|Q9P6J0|YHDC_SCHPO Uncharacterized transporter C1683.12 OS=Schizosaccharomyces pombe (strain 972 / ATCC 24843) OX=284812 GN=SPBC1683.12 PE=3 SV=1 && -	-
608176	6592.65	1878.31	7140	5767.85	4968.37	1874.47	1727.31	3626.29	1944.21	2445.81	1.18107	0.000396861	0.00172679	fgenesh1_pm.137_#_1	scaffold_137	20850	23586	+	1761	protein_coding	- && sp|Q6TU48|MAOX_DICDI NADP-dependent malic enzyme OS=Dictyostelium discoideum OX=44689 GN=malA PE=2 SV=1 && PF03949:Malic enzyme, NAD binding domain	Malic_M
602846	5562.08	6975.3	5331.47	4978.16	3625.73	2232.85	1588.21	2731.4	2466.2	2433.14	1.20871	3.58094e-09	4.68496e-08	fgenesh1_pm.1_#_28	scaffold_1	174243	178842	+	4326	protein_coding	- && sp|P32660|ATC5_YEAST Phospholipid-transporting ATPase DNF1 OS=Saccharomyces cerevisiae (strain ATCC 204508 / S288c) OX=559292 GN=DNF1 PE=1 SV=2 && PF16212:Phospholipid-translocating P-type ATPase C-terminal	-
530886	5424.95	9572.79	8708.15	4127.96	3386.18	929.33	1206.27	1134.9	1236.34	2116.47	2.237	3.84657e-12	7.81547e-11	e_gw1.7.173.1	scaffold_7	999509	1000589	+	954	protein_coding	- && sp|Q54CY9|MYLKD_DICDI Probable myosin light chain kinase DDB_G0292624 OS=Dictyostelium discoideum OX=44689 GN=DDB_G0292624 PE=3 SV=1 && PF00069:Protein kinase domain	Pkinase
534250	9315.83	4351.36	8612.9	3773.96	4533.64	1094.47	1695.39	1270.12	1900.99	1266.71	2.08151	7.37262e-13	1.6756e-11	e_gw1.16.191.1	scaffold_16	713507	714121	-	555	protein_coding	- && sp|Q10242|GNTK_SCHPO Probable gluconokinase OS=Schizosaccharomyces pombe (strain 972 / ATCC 24843) OX=284812 GN=SPAC4G9.12 PE=3 SV=1 && -	-
539144	7478.59	4586.51	7547.06	7655.84	3235.36	1212.17	1063.75	1976.69	1430.87	1412.38	2.10358	6.31245e-15	1.8566e-13	e_gw1.36.107.1	scaffold_36	334807	337314	+	2229	protein_coding	- && - && -	-
608631	5587.79	6398.19	4860.92	6041.16	2910.05	2800.29	1706.79	2210.33	2331.11	2632.65	1.143	5.23501e-07	4.53674e-06	estExt_fgenesh1_pm.C_20171	scaffold_2	1071506	1072793	-	1104	protein_coding	- && sp|Q9I4V0|NQRED_PSEAE NADH:quinone reductase OS=Pseudomonas aeruginosa (strain ATCC 15692 / DSM 22644 / CIP 104116 / JCM 14847 / LMG 12228 / 1C / PRS 101 / PAO1) OX=208964 GN=PA1024 PE=1 SV=1 && -	-
587747	7015.8	2588.67	4307.59	7273.6	3878.09	2776.57	1198.29	2163.6	3193.53	3074.95	1.01443	0.00207771	0.00725371	fgenesh1_kg.35_#_153_#_Locus1662v1rpkm81.62	scaffold_35	465675	467552	-	1640	protein_coding	- && sp|B6GX22|MU71A_PENRW Mutanase Pc12g07500 OS=Penicillium rubens (strain ATCC 28089 / DSM 1075 / NRRL 1951 / Wisconsin 54-1255) OX=500485 GN=PCH_Pc12g07500 PE=1 SV=1 && -	-
255789	6263.76	5630.02	6693.26	7723.41	4477.45	1319.33	1302.04	1445	1015.88	1553.83	2.21373	3.41494e-35	5.16735e-33	CE255408_3130	scaffold_35	215349	217391	-	1714	protein_coding	- && sp|Q4IR87|PNG1_GIBZE Protein PNG1 OS=Gibberella zeae (strain ATCC MYA-4620 / CBS 123657 / FGSC 9075 / NRRL 31084 / PH-1) OX=229533 GN=PNG1 PE=3 SV=1 && -	-
624329	7175.42	5325.29	4882.46	12654.2	4821.49	510.341	278.194	285.318	486.324	376.847	4.16974	3.06887e-42	6.41672e-40	gm1.1980_g	scaffold_6	1089725	1090765	-	924	protein_coding	- && sp|Q7RWX8|FAED_NEUCR Feruloyl esterase D OS=Neurospora crassa (strain ATCC 24698 / 74-OR23-1A / CBS 708.71 / DSM 1257 / FGSC 987) OX=367110 GN=faeD-3.544 PE=1 SV=1 && -	-
586889	5950.95	12566.1	7560.67	5242.4	2198.31	466.422	953.156	205.315	719.759	783.251	3.42232	1.11887e-14	3.16921e-13	fgenesh1_kg.29_#_156_#_Locus4096v1rpkm25.19	scaffold_29	546003	547366	-	1298	protein_coding	- && - && -	-
506745	5527.79	6361.94	5407.44	5615.56	4502.1	1834.07	1575.67	1629.78	1492.47	2675.93	1.5741	3.88982e-17	1.53721e-15	gw1.32.27.1	scaffold_32	356466	357296	-	831	protein_coding	- && - && -	-
600114	6636.57	5584.95	7407.6	6002.84	2998.77	1658.39	1046.65	1649.6	1709.7	1918.01	1.84253	1.52403e-13	3.86043e-12	fgenesh1_pg.47_#_18	scaffold_47	47740	50838	+	2550	protein_coding	- && - && -	-
588550	4671.84	8008.03	6389.38	6337.67	3540.95	1446.7	1776.34	1148.35	1403.85	1867.35	1.92163	2.28959e-16	7.88333e-15	fgenesh1_kg.41_#_101_#_Locus822v1rpkm167.71	scaffold_41	311390	312927	-	1313	protein_coding	- && - && -	-
551488	7106.86	5539.87	6793.04	8042.11	4131.44	678.991	679.523	1133.48	858.091	1465.16	2.7147	3.05674e-25	2.58475e-23	estExt_Genewise1.C_110128	scaffold_11	172434	174130	+	1445	protein_coding	- && sp|P38287|CSH1_YEAST Mannosyl phosphorylinositol ceramide synthase CSH1 OS=Saccharomyces cerevisiae (strain ATCC 204508 / S288c) OX=559292 GN=CSH1 PE=1 SV=1 && -	-
592351	5139.99	6060.16	8218.32	2724.07	2173.66	1924.54	2295.1	2598.3	2346.24	2941.94	1.00614	0.00210307	0.00732446	fgenesh1_kg.136_#_3_#_Locus9373v1rpkm4.62	scaffold_136	10841	12388	-	1432	protein_coding	- && - && -	-
572131	221.755	78.3852	164.412	113.965	211.945	4697.6	2693.01	17276.2	5573.27	5366.64	-5.49367	2.71959e-34	3.81406e-32	estExt_Genewise1Plus.C_250019	scaffold_25	24189	26378	-	1924	protein_coding	- && sp|P22152|CRNA_EMENI Nitrate transporter OS=Emericella nidulans (strain FGSC A4 / ATCC 38163 / CBS 112.46 / NRRL 194 / M139) OX=227321 GN=crnA PE=2 SV=2 && -	-
440549	5659.56	5861.25	3858.57	5230.3	4336.48	2082.65	2832.11	2036.87	2358.13	1812.46	1.16564	2.02461e-11	3.71934e-10	CE440168_8606	scaffold_78	140889	144476	-	3252	protein_coding	- && sp|O43022|YGV8_SCHPO Uncharacterized protein C354.08c OS=Schizosaccharomyces pombe (strain 972 / ATCC 24843) OX=284812 GN=SPBC354.08c PE=3 SV=1 && PF13967:Late exocytosis, associated with Golgi transport	-
537955	6182.35	6986.08	5975.51	5409.82	2376.74	1645.21	2498.05	1562.52	1756.17	1667.84	1.56075	7.28825e-09	8.98337e-08	e_gw1.30.70.1	scaffold_30	411957	412761	+	744	protein_coding	- && sp|Q0CCY0|GEDE_ASPTN Glutathione S-transferase-like protein gedE OS=Aspergillus terreus (strain NIH 2624 / FGSC A1156) OX=341663 GN=gedE PE=1 SV=1 && PF14497:Glutathione S-transferase, C-terminal domain	-
521304	6549.79	7004.7	7167.22	5210.13	3031.3	1002.24	980.52	1515.79	1536.78	1878.96	2.06652	2.0171e-14	5.57611e-13	gw1.29.198.1	scaffold_29	203050	203904	-	855	protein_coding	- && sp|Q339D2|P2C71_ORYSJ Probable protein phosphatase 2C 71 OS=Oryza sativa subsp. japonica OX=39947 GN=Os10g0370000 PE=2 SV=1 && PF07228:Stage II sporulation protein E (SpoIIE)	SpoIIE
603690	5142.13	8203.99	6644.5	3981.72	2597.55	1574.94	1812.82	1399.68	2019.86	2461.65	1.51947	2.03463e-07	1.92568e-06	fgenesh1_pm.5_#_6	scaffold_5	33877	35073	+	975	protein_coding	- && sp|Q9P3T9|BSD2_SCHPO Probable metal homeostasis protein bsd1 OS=Schizosaccharomyces pombe (strain 972 / ATCC 24843) OX=284812 GN=bsd1 PE=3 SV=1 && PF10176:Protein of unknown function (DUF2370)	-
596634	5303.9	9175.97	5144.38	4668.54	2857.8	1437.91	2864.03	836.129	1885.86	1521.11	1.66814	1.51869e-06	1.19296e-05	fgenesh1_pg.17_#_151	scaffold_17	665367	666936	+	1275	protein_coding	- && sp|Q6Z7K5|MTP3_ORYSJ Metal tolerance protein 3 OS=Oryza sativa subsp. japonica OX=39947 GN=MTP3 PE=2 SV=1 && -	-
540974	5242.83	3800.7	5880.27	5075.99	3976.67	2622.85	1438.86	3222.74	2247.9	2180.86	1.03306	3.66757e-06	2.64433e-05	e_gw1.47.126.1	scaffold_47	58703	61339	+	2511	protein_coding	- && sp|Q5BH69|SYF1_EMENI Pre-mRNA-splicing factor syf1 OS=Emericella nidulans (strain FGSC A4 / ATCC 38163 / CBS 112.46 / NRRL 194 / M139) OX=227321 GN=syf1 PE=3 SV=1 && -	-
620702	8173.85	5582.01	6969.92	8631.1	5145.82	180.069	264.512	174.872	299.359	239.62	4.89957	2.41694e-114	3.97069e-111	estExt_fgenesh1_pg.C_540040	scaffold_54	170089	170942	+	794	protein_coding	- && - && -	-
587414	3758.04	12768	7211.44	5561.1	2297.87	712.369	1167.5	1023.04	579.266	520.408	2.98068	1.55908e-13	3.94054e-12	fgenesh1_kg.33_#_106_#_Locus6015v1rpkm13.07	scaffold_33	357652	358905	+	1254	protein_coding	- && sp|Q2UPB6|ACLN_ASPOR Aspirochlorine biosynthesis protein N OS=Aspergillus oryzae (strain ATCC 42149 / RIB 40) OX=510516 GN=aclN PE=3 SV=1 && -	-
582517	2311.82	1960.61	2018.3	2478.99	2076.07	2939.95	5536.52	2710.87	6843.12	6195.28	-1.15923	1.37456e-05	8.67109e-05	fgenesh1_kg.9_#_172_#_Locus51v1rpkm3086.24	scaffold_9	543438	544534	+	1025	protein_coding	- && sp|P38636|ATX1_YEAST Metal homeostasis factor ATX1 OS=Saccharomyces cerevisiae (strain ATCC 204508 / S288c) OX=559292 GN=ATX1 PE=1 SV=1 && -	-
515651	4724.34	7050.75	5817.91	4355.89	2767.11	1652.24	2537.95	1212.07	2191.7	2541.87	1.28627	4.11258e-06	2.92303e-05	gw1.13.183.1	scaffold_13	206382	207116	+	735	protein_coding	- && sp|Q99326|YO338_YEAST SWIRM domain-containing protein YOR338W OS=Saccharomyces cerevisiae (strain ATCC 204508 / S288c) OX=559292 GN=YOR338W PE=1 SV=1 && PF04433:SWIRM domain	SWIRM
590340	5014.65	6897.9	5611.54	3833.47	3503.49	2549.95	1989.54	2025.54	2058.77	1157.99	1.34558	5.45795e-08	5.69569e-07	fgenesh1_kg.60_#_24_#_Locus3033v1rpkm39.21	scaffold_60	105943	109291	+	3003	protein_coding	- && sp|Q7RX33|EGT1_NEUCR Ergothioneine biosynthesis protein 1 OS=Neurospora crassa (strain ATCC 24698 / 74-OR23-1A / CBS 708.71 / DSM 1257 / FGSC 987) OX=367110 GN=egt-1 PE=1 SV=3 && -	-
568976	5674.56	6501.07	5826.98	4801.67	4003.29	1584.6	874.487	2592.64	1344.41	1174.88	1.82345	3.22842e-11	5.68558e-10	estExt_Genewise1Plus.C_130298	scaffold_13	676593	680656	+	3771	protein_coding	- && sp|Q9Y8G7|C505_FUSOX Bifunctional cytochrome P450/NADPH--P450 reductase OS=Fusarium oxysporum OX=5507 GN=CYP505 PE=1 SV=1 && PF00175:Oxidoreductase NAD-binding domain|PF00667:FAD binding domain	NAD_binding_1
novel.253	7202.2	3142.27	5136.45	3323.14	6666.89	1190.21	2459.28	1663.76	2136.58	1378.61	1.52879	1.32035e-07	1.29778e-06	-	scaffold_2	954097	955685	+	1517	-	- && - && -	-
455306	5883.46	4699.19	5593.4	6051.25	3891.89	1617.98	1118.48	1478.27	2025.27	1888.46	1.68407	1.02646e-17	4.32393e-16	CE454925_13486	scaffold_8	822283	824328	-	1886	protein_coding	- && - && -	-
383156	3794.47	6418.77	4915.34	4568.69	3250.14	1964.07	2657.66	2104.13	2271.67	2144.97	1.04243	7.36192e-08	7.52552e-07	CE382775_9423	scaffold_6	637311	638803	+	1099	protein_coding	- && sp|Q9HF51|RHO3_ASHGO GTP-binding protein RHO3 OS=Ashbya gossypii (strain ATCC 10895 / CBS 109.51 / FGSC 9923 / NRRL Y-1056) OX=284811 GN=RHO3 PE=3 SV=1 && -	-
139081	6397.67	6855.76	7243.19	4071.48	2368.85	1276.29	1362.47	1028.7	1605.95	1748.06	1.93993	3.37146e-11	5.91935e-10	CE138700_12126	scaffold_2	1095025	1097012	+	1867	protein_coding	- && - && -	-
579981	1783.68	3704.68	2289.29	1135.62	2029.74	3465.22	10474.5	2122.54	4108.9	2813.16	-1.07053	0.0112237	0.0307975	fgenesh1_kg.2_#_267_#_Locus4265v1rpkm23.74	scaffold_2	759826	762905	+	2614	protein_coding	- && sp|O94343|YHMA_SCHPO Uncharacterized MFS-type transporter C1271.10c OS=Schizosaccharomyces pombe (strain 972 / ATCC 24843) OX=284812 GN=SPBC1271.10c PE=1 SV=1 && -	-
139153	4773.62	4381.73	4832.57	5322.07	4041.73	1621.5	1934.82	1564.64	2416.49	2996.83	1.14879	8.55462e-09	1.03665e-07	CE138772_9992	scaffold_2	1100275	1101292	-	744	protein_coding	- && sp|Q1DRC2|MZT1_COCIM Mitotic-spindle organizing protein 1 OS=Coccidioides immitis (strain RS) OX=246410 GN=CIMG_07141 PE=3 SV=1 && -	-
650481	5933.81	9456.19	6783.97	5755.75	1597.96	433.922	970.258	344.788	1078.56	1510.56	2.76735	1.24453e-09	1.7369e-08	MIX16380_249_49	scaffold_46	45034	47404	-	2195	protein_coding	- && - && -	-
88890	7797.83	6778.36	5548.04	5208.11	2518.69	853.789	598.573	1018.08	1143.4	1945.46	2.3248	1.249e-11	2.36241e-10	CE88509_4850	scaffold_15	490415	491373	+	959	protein_coding	- && - && -	-
531267	4799.33	4497.35	4518.49	4903.53	3742.05	2214.41	3196.95	1784.12	1902.07	1356.44	1.10354	4.44936e-07	3.9016e-06	e_gw1.8.31.1	scaffold_8	317377	320566	+	3081	protein_coding	- && sp|P40977|PLC1_SCHPO 1-phosphatidylinositol 4,5-bisphosphate phosphodiesterase 1 OS=Schizosaccharomyces pombe (strain 972 / ATCC 24843) OX=284812 GN=plc1 PE=1 SV=1 && -	-
597354	2563.57	7007.64	3410.69	3150.68	7398.34	1598.66	3288.16	2133.86	1184.47	1126.32	1.33444	0.000374419	0.0016447	fgenesh1_pg.22_#_19	scaffold_22	85169	85629	-	312	protein_coding	- && - && -	-
544024	5196.77	6473.64	6664.91	2707.93	2658.67	938.114	2406.83	1517.21	2245.73	2040.46	1.3736	3.62266e-05	0.000207887	e_gw1.89.17.1	scaffold_89	86886	88130	+	1059	protein_coding	- && sp|Q9Y711|AOX_AJECA Alternative oxidase, mitochondrial OS=Ajellomyces capsulatus OX=5037 GN=AOX1 PE=2 SV=1 && PF01786:Alternative oxidase	AOX
582770	4632.21	6017.04	5432.39	4417.41	2668.53	2394.47	1481.04	1860.58	1993.93	1943.35	1.25987	1.75955e-08	2.02146e-07	fgenesh1_kg.10_#_107_#_Locus3199v1rpkm36.31	scaffold_10	294927	298320	+	3128	protein_coding	- && sp|Q76PD2|HEL2_SCHPO E3 ubiquitin-protein ligase hel2 OS=Schizosaccharomyces pombe (strain 972 / ATCC 24843) OX=284812 GN=SPCC1223.01 PE=1 SV=2 && -	-
580724	1805.1	2072.31	2036.44	2300.48	2450.67	5028.75	4277.8	4911.28	4617.91	3224.84	-1.04865	1.4217e-11	2.66713e-10	fgenesh1_kg.4_#_151_#_Locus3865v1rpkm27.74	scaffold_4	467340	469362	-	1870	protein_coding	- && sp|P87058|LAH1_SCHPO La protein homolog OS=Schizosaccharomyces pombe (strain 972 / ATCC 24843) OX=284812 GN=sla1 PE=1 SV=1 && -	-
138405	5047.86	7941.4	5568.45	5285.77	2456.58	1082.17	1688.55	854.537	1290.38	1276.21	2.087	3.56792e-13	8.54813e-12	CE138024_2600	scaffold_2	1009785	1011452	-	1372	protein_coding	- && sp|O13644|SED5_SCHPO Integral membrane protein sed5 OS=Schizosaccharomyces pombe (strain 972 / ATCC 24843) OX=284812 GN=sed5 PE=3 SV=1 && -	-
628477	5042.51	3544.97	4239.55	8269.03	3289.58	1774.33	1606.46	1414.55	1867.48	1374.38	1.60133	2.50773e-10	3.92366e-09	gm1.6128_g	scaffold_29	338636	339985	-	1182	protein_coding	- && sp|P0CB51|CHI1_COCPS Endochitinase 1 OS=Coccidioides posadasii (strain RMSCC 757 / Silveira) OX=443226 GN=CTS1 PE=1 SV=1 && -	-
545674	6338.75	5023.51	6565.13	5421.92	3478.85	1056.7	1142.42	909.759	1291.46	1055.59	2.29823	1.16766e-33	1.59858e-31	e_gw1.177.8.1	scaffold_177	7293	8341	+	900	protein_coding	- && - && PF06687:SUR7/PalI family	-
541745	6702.99	4849.1	7126.4	4797.63	3811.06	678.991	926.933	702.32	967.244	1644.62	2.47191	1.96731e-19	9.79395e-18	e_gw1.55.103.1	scaffold_55	218538	219328	+	645	protein_coding	- && - && -	-
391486	4960.02	6567.7	6594.61	4126.95	1822.72	1556.5	1540.33	1500.22	1645.94	1817.73	1.57839	7.88182e-08	8.02843e-07	CE391105_18611	scaffold_60	183616	185674	-	1928	protein_coding	- && - && -	-
537161	1573.71	2281.01	1916.25	1326.23	2025.8	4105.57	6526.16	5030.93	3663.64	3640.74	-1.33193	7.65321e-10	1.12403e-08	e_gw1.26.150.1	scaffold_26	509589	510763	+	969	protein_coding	- && sp|B8N195|XYL1_ASPFN Probable NAD(P)H-dependent D-xylose reductase xyl1 OS=Aspergillus flavus (strain ATCC 200026 / FGSC A1120 / NRRL 3357 / JCM 12722 / SRRC 167) OX=332952 GN=xyl1 PE=3 SV=1 && -	-
663975	7179.71	4539.48	6001.59	4693.75	2818.37	1314.06	978.239	1298.44	1333.61	1919.07	1.88247	4.42053e-13	1.04601e-11	estExt_Genemark1.C_230049	scaffold_23	149541	153840	-	4045	protein_coding	- && - && -	-
586291	2267.9	1449.15	1526.19	2719.03	2524.6	5253.61	2578.99	4662.07	5233.92	3771.64	-1.03581	4.22379e-05	0.000238222	fgenesh1_kg.26_#_38_#_Locus2909v1rpkm41.66	scaffold_26	147531	150092	-	2235	protein_coding	- && - && -	-
584191	5524.58	3533.21	3797.34	12384.9	3611.93	568.314	563.229	601.786	573.862	751.583	3.23769	1.3646e-21	8.39191e-20	fgenesh1_kg.16_#_4_#_Locus5880v1rpkm13.64	scaffold_16	58615	59654	+	969	protein_coding	- && sp|Q8LFD1|LPP3_ARATH Putative lipid phosphate phosphatase 3, chloroplastic OS=Arabidopsis thaliana OX=3702 GN=LPP3 PE=2 SV=1 && -	-
632043	4776.83	9324.9	5562.78	5484.45	1668.94	703.585	1649.78	477.181	927.257	1313.16	2.40327	5.90788e-09	7.39288e-08	gm1.9694_g	scaffold_71	73725	76670	+	2850	protein_coding	- && sp|Q8NBR6|MINY2_HUMAN Ubiquitin carboxyl-terminal hydrolase MINDY-2 OS=Homo sapiens OX=9606 GN=MINDY2 PE=1 SV=2 && PF04424:MINDY deubiquitinase	-
24674	4920.38	3746.81	3832.49	6452.65	3322.11	1822.65	1453.68	2145.19	1803.72	2319.14	1.22251	1.05416e-08	1.26148e-07	CE24293_4718	scaffold_10	115296	119730	-	3901	protein_coding	- && sp|Q9UUE2|CSX2_SCHPO Protein csx2 OS=Schizosaccharomyces pombe (strain 972 / ATCC 24843) OX=284812 GN=csx2 PE=1 SV=1 && -	-
532313	5366.03	7514.2	6478.95	7800.06	3143.68	259.123	433.253	278.946	239.92	287.122	4.33891	3.70045e-61	1.41851e-58	e_gw1.10.321.1	scaffold_10	720293	722444	-	1581	protein_coding	- && sp|Q28CV2|T184C_XENTR Transmembrane protein 184C OS=Xenopus tropicalis OX=8364 GN=tmem184c PE=2 SV=1 && -	-
574532	4003.37	7736.62	5316.73	4636.27	2866.67	1197.24	1221.09	1558.98	1193.11	1568.61	1.86555	4.80624e-14	1.28241e-12	estExt_Genewise1Plus.C_380172	scaffold_38	431372	433393	+	1954	protein_coding	- && sp|O14249|CLD1_SCHPO Probable cardiolipin-specific deacylase 1, mitochondrial OS=Schizosaccharomyces pombe (strain 972 / ATCC 24843) OX=284812 GN=SPAC6G10.03c PE=3 SV=1 && PF00561:alpha/beta hydrolase fold	Abhydrolase_1
529904	4414.74	4468.94	4406.23	4676.61	3428.57	2193.32	2379.47	1533.49	1832.9	1807.18	1.13468	2.55911e-13	6.32899e-12	e_gw1.5.328.1	scaffold_5	775038	777570	+	1977	protein_coding	- && sp|P40483|YIK8_YEAST Putative zinc metalloproteinase YIL108W OS=Saccharomyces cerevisiae (strain ATCC 204508 / S288c) OX=559292 GN=YIL108W PE=1 SV=1 && -	-
574766	6137.35	5403.68	6260.12	4509.19	2652.76	1151.56	1194.87	892.06	1294.7	1570.72	2.03228	1.49934e-16	5.30536e-15	estExt_Genewise1Plus.C_400052	scaffold_40	103258	104405	-	1093	protein_coding	- && sp|P87170|DGK1_SCHPO CTP-dependent diacylglycerol kinase 1 OS=Schizosaccharomyces pombe (strain 972 / ATCC 24843) OX=284812 GN=ptp4 PE=3 SV=1 && -	-
532823	4495.08	5779.93	5094.49	3515.78	2501.93	1651.36	2003.22	1934.92	1940.97	2096.41	1.15165	1.30042e-07	1.28038e-06	e_gw1.12.100.1	scaffold_12	387639	389880	-	1944	protein_coding	- && sp|O42626|NRC2_NEUCR Serine/threonine-protein kinase nrc-2 OS=Neurospora crassa (strain ATCC 24698 / 74-OR23-1A / CBS 708.71 / DSM 1257 / FGSC 987) OX=367110 GN=nrc-2 PE=3 SV=1 && -	-
448098	4767.19	10684.9	6298.67	3625.71	1358.42	596.422	1302.04	331.336	845.123	1174.88	2.65365	1.70209e-08	1.96133e-07	CE447717_3456	scaffold_8	401210	403700	-	2421	protein_coding	- && sp|C8VC05|NTH_EMENI Endonuclease III homolog OS=Emericella nidulans (strain FGSC A4 / ATCC 38163 / CBS 112.46 / NRRL 194 / M139) OX=227321 GN=nth1 PE=3 SV=2 && -	-
609798	8496.31	3947.67	5002.65	7317.98	2349.13	450.611	635.058	499.837	678.692	1115.76	3.00435	9.72342e-18	4.12618e-16	estExt_fgenesh1_pm.C_90088	scaffold_9	626021	627829	-	1591	protein_coding	- && - && -	-
605418	6092.36	2353.52	5946.03	12222.5	3360.55	97.5006	77.5295	109.738	102.668	95.0035	5.95612	8.9619e-58	3.12309e-55	fgenesh1_pm.18_#_4	scaffold_18	20230	21964	+	1491	protein_coding	- && sp|Q8NKB6|OPSB_ASPOR Probable aspartic-type endopeptidase opsB OS=Aspergillus oryzae (strain ATCC 42149 / RIB 40) OX=510516 GN=opsB PE=2 SV=1 && -	-
592137	3357.39	419.361	902.563	1292.95	1477.7	5097.26	2866.31	5501.03	4417.98	5095.35	-1.62503	0.000137183	0.000675054	fgenesh1_kg.115_#_10_#_Locus4760v1rpkm19.99	scaffold_115	31179	34954	+	3345	protein_coding	- && sp|Q6ZFZ4|DEK1_ORYSJ Calpain-type cysteine protease ADL1 OS=Oryza sativa subsp. japonica OX=39947 GN=ADL1 PE=1 SV=1 && -	-
524687	5404.6	12127.2	6832.72	3620.66	742.299	91.3519	385.367	82.1261	430.126	691.414	4.09605	1.05665e-07	1.05207e-06	gw1.27.166.1	scaffold_27	517277	521317	+	3696	protein_coding	- && - && PF12770:CHAT domain	-
582844	838.811	9982.35	6159.2	3254.56	3085.52	1449.33	1717.05	1376.32	2103.08	282.899	1.75096	0.00162459	0.00587879	fgenesh1_kg.10_#_181_#_Locus88v1rpkm1792.12	scaffold_10	633317	633889	+	573	protein_coding	- && - && -	-
519191	1211.62	1608.86	1268.8	798.765	1703.44	4155.63	7324.25	3664.52	4528.21	3801.19	-1.8322	8.92308e-13	1.98867e-11	gw1.23.269.1	scaffold_23	262459	262983	+	525	protein_coding	- && - && PF12796:Ankyrin repeats (3 copies)	-
novel.764	5012.51	6657.84	5430.12	4585.84	2569.95	385.61	485.699	401.427	1276.33	3240.67	2.067	0.00010265	0.00052072	-	scaffold_55	205348	210944	+	5536	-	- && - && -	-
611947	5238.55	3473.44	4566.11	7462.2	5410.99	814.262	409.31	727.807	787.844	780.084	2.89312	2.41911e-32	3.09108e-30	estExt_fgenesh1_pm.C_360001	scaffold_36	66354	68528	-	1695	protein_coding	- && sp|Q9URX1|YLX5_SCHPO UNC93-like protein C922.05c OS=Schizosaccharomyces pombe (strain 972 / ATCC 24843) OX=284812 GN=SPAC922.05c PE=3 SV=1 && -	-
581410	1652.98	2029.2	1664.53	1924.3	1745.83	4087.12	5603.78	3272.3	3873.3	3768.47	-1.19198	2.10448e-13	5.24978e-12	fgenesh1_kg.6_#_104_#_Locus1528v1rpkm89.47	scaffold_6	335903	337568	-	1186	protein_coding	- && sp|Q99LB6|MAT2B_MOUSE Methionine adenosyltransferase 2 subunit beta OS=Mus musculus OX=10090 GN=Mat2b PE=1 SV=1 && -	-
589523	4081.57	3881.05	4597.86	3682.18	3589.26	2343.53	1500.42	2055.99	1845.87	1956.02	1.03096	7.91079e-13	1.7817e-11	fgenesh1_kg.49_#_101_#_Locus977v1rpkm144.68	scaffold_49	362007	363594	+	1470	protein_coding	- && sp|P71847|IPDC_MYCTU (3aS,4S,5R,7aS)-5-hydroxy-7a-methyl-1-oxo-octahydro-1H-indene-4-carboxyl-CoA dehydrogenase OS=Mycobacterium tuberculosis (strain ATCC 25618 / H37Rv) OX=83332 GN=ipdC PE=1 SV=3 && -	-
630589	5594.21	6195.37	6421.13	3891.96	1985.38	1080.41	967.978	1177.38	1073.15	1084.1	2.16167	9.74391e-15	2.78052e-13	gm1.8240_g	scaffold_49	5497	7600	+	2040	protein_coding	- && - && -	-
270048	3118.49	5442.87	3329.05	5380.57	2923.85	1593.39	2963.22	1176.67	1637.29	1439.83	1.19705	2.80783e-05	0.000164745	CE269667_32799	scaffold_38	106951	108441	-	1491	protein_coding	- && - && -	-
363869	4108.35	5576.13	5756.68	2661.54	2204.22	1451.09	1457.1	1721.82	1817.77	2208.3	1.23018	9.68109e-06	6.34735e-05	CE363488_14576	scaffold_55	276647	281023	+	4096	protein_coding	- && sp|Q9HDW7|ATC2_SCHPO Calcium-transporting ATPase 2 OS=Schizosaccharomyces pombe (strain 972 / ATCC 24843) OX=284812 GN=pmc1 PE=3 SV=1 && PF00689:Cation transporting ATPase, C-terminus	Cation_ATPase_C
366379	3896.24	10390.9	6817.98	3256.58	1361.37	326.759	469.737	347.62	620.333	1386	3.02976	1.74503e-09	2.40911e-08	CE365998_4961	scaffold_56	112341	113490	-	1082	protein_coding	- && - && PF03152:Ubiquitin fusion degradation protein UFD1	UFD1
589049	3728.05	6216.93	4360.88	4219.74	2409.27	1367.64	1551.73	1126.4	1800.48	2074.24	1.40254	3.92507e-08	4.21459e-07	fgenesh1_kg.45_#_94_#_Locus993v1rpkm140.70	scaffold_45	279978	281796	-	1695	protein_coding	- && sp|Q06449|PIN3_YEAST [PSI+] inducibility protein 3 OS=Saccharomyces cerevisiae (strain ATCC 204508 / S288c) OX=559292 GN=PIN3 PE=1 SV=1 && -	-
528784	5739.91	3073.68	5692.05	5335.18	2765.14	1055.82	778.715	1268	1373.59	1719.56	1.86729	1.4849e-11	2.76921e-10	e_gw1.3.466.1	scaffold_3	882090	883570	-	1311	protein_coding	- && sp|Q10142|AUR1_SCHPO Inositol phosphorylceramide synthase catalytic subunit aur1 OS=Schizosaccharomyces pombe (strain 972 / ATCC 24843) OX=284812 GN=aur1 PE=1 SV=1 && -	-
438853	3693.77	3910.44	3388.01	7554.98	4511.95	1201.63	1323.7	888.52	1292.54	974.313	2.02154	3.59188e-17	1.42437e-15	CE438472_8635	scaffold_77	137746	139620	+	1535	protein_coding	- && sp|O60153|YHY4_SCHPO Uncharacterized protein C19C7.04c OS=Schizosaccharomyces pombe (strain 972 / ATCC 24843) OX=284812 GN=SPBC19C7.04c PE=1 SV=1 && -	-
433975	4572.21	3200.08	3482.13	4410.35	3795.29	1740.96	1425.17	1697.04	2023.11	2371.92	1.0718	6.07144e-10	9.03255e-09	CE433594_15467	scaffold_74	88381	90758	-	2004	protein_coding	- && sp|P38093|FLBA_EMENI Developmental regulator flbA OS=Emericella nidulans (strain FGSC A4 / ATCC 38163 / CBS 112.46 / NRRL 194 / M139) OX=227321 GN=flbA PE=2 SV=1 && -	-
586948	1633.7	2808.15	1613.5	927.858	1575.29	1879.74	6534.14	2666.27	3953.27	5045.74	-1.23011	0.000519743	0.00218379	fgenesh1_kg.30_#_49_#_Locus2108v1rpkm61.27	scaffold_30	330444	331705	+	1130	protein_coding	- && - && -	-
601433	5467.8	2635.7	4670.43	2930.82	3404.91	1734.81	1150.4	3675.14	1313.07	1611.89	1.01009	0.00227979	0.00786607	fgenesh1_pg.69_#_2	scaffold_69	14090	17131	-	3042	protein_coding	- && - && -	-
579262	1716.19	3237.31	2951.47	12670.3	2816.4	672.842	1633.82	465.145	1210.41	1053.48	2.21604	8.66771e-06	5.73525e-05	fgenesh1_kg.1_#_149_#_Locus18v1rpkm6118.49	scaffold_1	457352	458284	+	800	protein_coding	- && - && -	-
596374	4782.19	6810.69	5319	3523.84	2005.09	1025.07	1275.82	880.024	1203.92	1529.56	1.92409	6.90703e-11	1.16297e-09	fgenesh1_pg.16_#_54	scaffold_16	300143	302330	+	2037	protein_coding	- && sp|Q5ANB1|WOR2_CANAL White-opaque regulator 2 OS=Candida albicans (strain SC5314 / ATCC MYA-2876) OX=237561 GN=WOR2 PE=1 SV=1 && -	-
580601	4882.89	7734.66	5879.14	5060.86	2449.68	477.841	412.73	421.958	506.857	432.794	3.52957	2.08782e-42	4.44629e-40	fgenesh1_kg.4_#_28_#_Locus3489v1rpkm32.41	scaffold_4	116371	118591	+	2221	protein_coding	- && - && PF01841:Transglutaminase-like superfamily	Transglut_core
553881	2426.44	1807.76	973.997	1937.41	1449.11	3198.19	3275.62	2467.32	7090.6	3445.46	-1.18012	0.000177893	0.000851253	estExt_Genewise1.C_180217	scaffold_18	464405	466250	+	1629	protein_coding	- && sp|O94725|ART1B_SCHPO Damage-control phosphatase SPCC1393.13 OS=Schizosaccharomyces pombe (strain 972 / ATCC 24843) OX=284812 GN=SPCC1393.13 PE=3 SV=1 && PF01937:Protein of unknown function DUF89	DUF89
529193	4220.84	6870.46	5008.32	4358.92	2464.47	801.964	1017	787.278	1045.06	1454.61	2.16693	1.18394e-15	3.69982e-14	e_gw1.4.334.1	scaffold_4	486718	487996	+	1155	protein_coding	- && - && -	-
607881	6560.51	3863.41	5511.76	5930.22	3233.39	505.949	328.36	761.791	520.907	800.14	3.10434	6.64927e-29	6.88888e-27	fgenesh1_pm.77_#_12	scaffold_77	51448	53440	-	1704	protein_coding	- && - && -	-
561729	3804.11	5796.59	5481.15	4797.63	2073.11	1160.34	1329.4	925.335	1177.98	1282.55	1.90183	1.66174e-13	4.19078e-12	estExt_Genewise1.C_840016	scaffold_84	40437	42769	+	1955	protein_coding	- && - && -	-
659376	4906.45	4143.64	4126.17	3865.74	3244.23	1555.62	1506.12	1140.56	1424.39	1725.9	1.46459	6.7542e-21	3.82627e-19	estExt_Genemark1.C_10243	scaffold_1	1007682	1009893	+	2152	protein_coding	- && - && -	-
267244	4064.43	5089.16	4297.38	4071.48	2484.19	1334.26	2174.25	1224.1	1313.07	1202.32	1.46514	3.00876e-10	4.66318e-09	CE266863_3478	scaffold_37	362903	364372	-	1066	protein_coding	- && - && -	-
579753	2129.7	1668.62	1315.29	1978.76	1829.62	5067.4	2515.15	2765.39	4457.97	3409.57	-1.02968	5.7874e-06	3.97581e-05	fgenesh1_kg.2_#_39_#_Locus3066v1rpkm38.41	scaffold_2	125208	129006	+	3430	protein_coding	- && sp|O13651|SYIC_SCHPO Isoleucine--tRNA ligase, cytoplasmic OS=Schizosaccharomyces pombe (strain 972 / ATCC 24843) OX=284812 GN=irs1 PE=3 SV=1 && -	-
587410	1182.69	464.432	1022.75	917.773	1553.6	4230.3	5773.66	2923.97	4661.14	4407.11	-2.097	6.82304e-13	1.56305e-11	fgenesh1_kg.33_#_102_#_Locus4606v1rpkm21.01	scaffold_33	336395	339172	+	2377	protein_coding	- && sp|Q877A8|CATB_ASPOR Catalase B OS=Aspergillus oryzae (strain ATCC 42149 / RIB 40) OX=510516 GN=catB PE=2 SV=1 && PF18011:C-terminal domain found in long catalases|PF06628:Catalase-related immune-responsive	-
530402	3896.24	2727.8	3622.73	4943.87	3050.03	1773.46	1272.4	2250.68	1722.67	1721.67	1.06087	2.10313e-07	1.98083e-06	e_gw1.6.128.1	scaffold_6	946389	950536	+	3927	protein_coding	- && sp|O59810|VGL1_SCHPO Vigilin 1 OS=Schizosaccharomyces pombe (strain 972 / ATCC 24843) OX=284812 GN=vgl1 PE=1 SV=2 && PF00013:KH domain	KH_1
627270	5497.8	7074.26	5873.47	3066.97	1634.44	505.071	713.727	541.608	719.759	1069.32	2.70547	5.34694e-14	1.41032e-12	gm1.4921_g	scaffold_21	138198	143066	+	4815	protein_coding	- && - && -	-
620748	1507.29	1684.3	1764.31	1190.08	1696.54	3010.22	4803.41	3306.99	4002.98	3503.52	-1.24784	3.269e-13	7.89779e-12	estExt_fgenesh1_pg.C_550018	scaffold_55	87851	89254	+	1194	protein_coding	- && sp|P87230|COQ5_SCHPO 2-methoxy-6-polyprenyl-1,4-benzoquinol methylase, mitochondrial OS=Schizosaccharomyces pombe (strain 972 / ATCC 24843) OX=284812 GN=coq5 PE=3 SV=1 && PF01209:ubiE/COQ5 methyltransferase family	-
530413	2208.98	8880.06	4533.23	3525.86	1457.98	1037.37	1119.62	1029.41	1142.32	1336.38	1.86298	1.72149e-06	1.33046e-05	e_gw1.6.537.1	scaffold_6	609824	611817	+	1563	protein_coding	- && sp|O77775|NCF2_BOVIN Neutrophil cytosol factor 2 OS=Bos taurus OX=9913 GN=NCF2 PE=2 SV=1 && -	-
668523	212.113	139.134	286.87	104.888	251.376	4535.09	4728.16	5557.67	4820.01	5500.7	-4.66129	8.39959e-76	4.59977e-73	estExt_Genemark1.C_1360003	scaffold_136	13669	15259	-	1246	protein_coding	- && - && -	-
591106	701.687	300.803	613.426	349.964	655.549	3819.21	2764.84	5141.38	7598.54	4143.21	-3.16245	9.50735e-24	7.05384e-22	fgenesh1_kg.74_#_25_#_Locus769v1rpkm180.99	scaffold_74	61687	64147	+	2277	protein_coding	- && - && PF08022:FAD-binding domain|PF08030:Ferric reductase NAD binding domain	FAD_binding_8
593477	4455.45	3740.93	3419.76	3296.92	2950.46	1654.87	1583.65	1035.07	2111.73	1785.01	1.129	1.86007e-08	2.12633e-07	fgenesh1_pg.3_#_131	scaffold_3	666124	668029	-	1746	protein_coding	- && - && -	-
662399	290.316	191.064	239.247	79.6748	332.211	3680.43	5105.54	5911.67	5560.3	4577.06	-4.45498	1.05589e-45	2.58356e-43	estExt_Genemark1.C_130123	scaffold_13	564309	566941	-	2564	protein_coding	- && - && -	-
5985	4368.67	5989.61	5653.49	3178.92	1722.17	725.545	717.148	725.683	1403.85	1475.72	2.05086	4.67859e-09	5.97819e-08	CE5604_2820	scaffold_1	312626	314149	-	1443	protein_coding	- && sp|A0A067XMP1|PTAL_PESFW Oxidoreductase ptaL OS=Pestalotiopsis fici (strain W106-1 / CGMCC3.15140) OX=1229662 GN=ptaL PE=2 SV=1 && PF07992:Pyridine nucleotide-disulphide oxidoreductase	Pyr_redox_2
531858	6113.78	4578.68	6874.68	4030.13	3576.44	88.7167	173.301	140.889	181.561	126.671	5.14808	1.67863e-95	1.37888e-92	e_gw1.9.296.1	scaffold_9	774792	776721	+	1692	protein_coding	- && - && -	-
85380	1712.97	1193.41	1733.69	1446.25	2350.12	3372.11	2670.21	3361.51	4425.55	3562.63	-1.04372	4.03141e-07	3.57174e-06	CE84999_20209	scaffold_149	13979	15234	+	902	protein_coding	- && - && -	-
527103	3571.64	3127.57	4983.37	3892.97	4522.8	953.925	1491.3	1242.51	891.594	869.81	1.88294	1.28249e-20	7.09071e-19	e_gw1.1.396.1	scaffold_1	829654	830684	-	774	protein_coding	- && - && -	-
628639	3994.8	4425.82	3793.94	3731.6	2490.1	1177.91	1599.62	1171.71	1434.11	1723.79	1.37567	2.90265e-13	7.11737e-12	gm1.6290_g	scaffold_30	440351	442843	-	2493	protein_coding	- && sp|O13453|PMP1_SCHPO Tyrosine-protein phosphatase pmp1 OS=Schizosaccharomyces pombe (strain 972 / ATCC 24843) OX=284812 GN=pmp1 PE=3 SV=1 && PF00782:Dual specificity phosphatase, catalytic domain	DSPc
614325	16.0692	37.233	26.0791	24.205	32.531	6431.53	2051.11	7368.7	5107.48	4402.88	-7.53875	1.88861e-106	2.41323e-103	estExt_fgenesh1_pg.C_30199	scaffold_3	952053	954420	-	2244	protein_coding	- && sp|P15710|PHO4_NEUCR Phosphate-repressible phosphate permease pho-4 OS=Neurospora crassa (strain ATCC 24698 / 74-OR23-1A / CBS 708.71 / DSM 1257 / FGSC 987) OX=367110 GN=pho-4 PE=1 SV=1 && -	-
622741	3646.63	6515.77	4830.3	3591.42	1767.52	1003.11	955.437	734.887	1036.41	1279.38	2.02271	1.48574e-11	2.76921e-10	gm1.392_g	scaffold_1	1720997	1722251	-	1188	protein_coding	- && sp|P37370|VRP1_YEAST Verprolin OS=Saccharomyces cerevisiae (strain ATCC 204508 / S288c) OX=559292 GN=VRP1 PE=1 SV=2 && -	-
632386	3346.67	3660.59	3199.79	4434.56	3202.83	1560.01	1034.11	1685.71	1573.53	1611.89	1.25681	8.80408e-14	2.28034e-12	gm1.10037_g	scaffold_79	138123	142245	+	3819	protein_coding	- && sp|Q9P4U6|TCSB_EMENI Two-component system protein B OS=Emericella nidulans (strain FGSC A4 / ATCC 38163 / CBS 112.46 / NRRL 194 / M139) OX=227321 GN=tcsB PE=1 SV=2 && PF00072:Response regulator receiver domain	Response_reg
362184	3103.49	4169.11	3256.49	3172.87	3517.29	1439.67	2101.28	1348.71	1732.39	1452.5	1.09322	9.43339e-12	1.82941e-10	CE361803_2731	scaffold_55	41564	43755	-	2075	protein_coding	- && - && -	-
588122	41.7798	10.778	22.6775	13.111	27.6021	3897.39	4301.75	6400.88	6982.53	3404.29	-7.75603	1.93855e-112	2.78666e-109	fgenesh1_kg.38_#_89_#_Locus912v1rpkm153.01	scaffold_38	273952	276306	-	2169	protein_coding	- && sp|Q9P6J0|YHDC_SCHPO Uncharacterized transporter C1683.12 OS=Schizosaccharomyces pombe (strain 972 / ATCC 24843) OX=284812 GN=SPBC1683.12 PE=3 SV=1 && -	-
562888	1451.58	1777.38	1404.87	1116.46	1739.92	2625.49	4000.75	3309.12	3234.59	4047.15	-1.20052	1.93367e-11	3.56365e-10	estExt_Genewise1Plus.C_1_t10175	scaffold_1	305490	307231	+	1292	protein_coding	- && sp|Q9X248|FABG_THEMA 3-oxoacyl-[acyl-carrier-protein] reductase FabG OS=Thermotoga maritima (strain ATCC 43589 / DSM 3109 / JCM 10099 / NBRC 100826 / MSB8) OX=243274 GN=fabG PE=3 SV=1 && -	-
663033	2018.29	7808.15	4351.81	1490.62	1326.87	1459.87	2337.29	981.266	1323.88	1010.2	1.25687	0.00611984	0.0183563	estExt_Genemark1.C_170096	scaffold_17	388566	391699	-	3020	protein_coding	- && sp|P31540|HSP98_NEUCR Heat shock protein hsp98 OS=Neurospora crassa (strain ATCC 24698 / 74-OR23-1A / CBS 708.71 / DSM 1257 / FGSC 987) OX=367110 GN=hsp98 PE=1 SV=2 && -	-
577241	3237.4	6707.81	4125.03	3411.9	1171.12	758.045	1697.67	297.353	1490.31	1174.88	1.7839	0.000114622	0.000574106	estExt_Genewise1Plus.C_680014	scaffold_68	73867	74747	-	815	protein_coding	- && - && -	-
557355	1654.05	1471.68	1475.17	1887.99	1385.03	3376.51	2308.78	3210	4241.82	2966.22	-1.03226	5.48023e-09	6.90281e-08	estExt_Genewise1.C_340120	scaffold_34	220422	222798	+	2131	protein_coding	- && sp|A0A120HYZ1|CLA4_CLACD Lysine--tRNA ligase cla4 OS=Cladosporium cladosporioides OX=29917 GN=cla4 PE=2 SV=1 && -	-
667908	4368.67	3038.41	4028.65	2910.65	1815.82	1349.2	1351.06	1342.34	1584.33	2142.86	1.05675	1.91812e-05	0.000117519	estExt_Genemark1.C_800002	scaffold_80	16745	20268	+	3249	protein_coding	- && - && -	-
667929	1200.9	750.538	954.722	724.133	1256.88	2448.06	3030.49	4466.67	3973.81	4865.23	-1.94252	5.67939e-16	1.86609e-14	estExt_Genemark1.C_810019	scaffold_81	50601	54876	-	3625	protein_coding	- && - && -	-
623363	4207.98	5344.89	4461.79	3572.25	2026.78	858.181	831.161	767.455	664.642	893.033	2.28856	3.68784e-22	2.42344e-20	gm1.1014_g	scaffold_3	838624	840849	+	2052	protein_coding	- && sp|O36027|WSP1_SCHPO Wiskott-Aldrich syndrome protein homolog 1 OS=Schizosaccharomyces pombe (strain 972 / ATCC 24843) OX=284812 GN=wsp1 PE=1 SV=3 && -	-
665209	989.861	452.674	1123.67	1217.31	1250.97	3596.1	1882.37	7016.83	3295.11	2732.93	-1.87965	1.41512e-07	1.37798e-06	estExt_Genemark1.C_340060	scaffold_34	210393	212187	-	1606	protein_coding	- && - && -	-
541062	3890.88	7830.68	6296.4	3274.73	2162.82	15.8109	18.2422	26.1954	9.72647	24.2787	7.94933	2.7656e-98	2.44649e-95	e_gw1.48.26.1	scaffold_48	201278	202883	-	1431	protein_coding	- && sp|C5H884|RADE_FLOCH Efflux pump radE OS=Floropilus chiversii OX=2587399 GN=radE PE=3 SV=1 && -	-
122814	4623.64	3348.03	4198.73	2164.33	2395.47	1165.62	996.482	1100.21	1830.74	1581.28	1.32588	3.67527e-07	3.28149e-06	CE122433_11854	scaffold_19	317313	319316	-	1923	protein_coding	- && - && -	-
546562	3963.73	2747.4	3259.89	4903.53	2663.6	845.883	1054.63	1186.58	1454.65	1318.44	1.58165	3.77627e-13	8.99113e-12	estExt_Genewise1.C_1_t10440	scaffold_1	969520	972119	+	2017	protein_coding	- && sp|Q02906|AMYB_ASPAW Alpha-amylase B OS=Aspergillus awamori OX=105351 GN=amyB PE=3 SV=1 && -	-
513073	3380.95	3067.8	3033.11	4598.95	2819.35	1137.51	1069.45	1395.44	1289.3	1545.39	1.39244	1.88235e-15	5.74193e-14	gw1.9.136.1	scaffold_9	823590	824633	-	1044	protein_coding	- && - && PF00615:Regulator of G protein signaling domain	RGS
548266	3387.38	3859.49	2979.82	3415.93	1921.3	1554.74	1273.54	1665.89	1488.15	1768.12	1.00568	2.40862e-07	2.24466e-06	estExt_Genewise1.C_4_t10162	scaffold_4	396354	399509	-	2842	protein_coding	- && sp|Q9UT42|LSB6_SCHPO Phosphatidylinositol 4-kinase lsb6 OS=Schizosaccharomyces pombe (strain 972 / ATCC 24843) OX=284812 GN=lsb6 PE=3 SV=2 && -	-
657118	3673.41	3021.75	4201	2443.7	2335.33	1208.66	1739.85	1714.03	1446	1514.78	1.03989	1.51986e-07	1.46754e-06	MIX23017_225_27	scaffold_8	587516	589351	+	1720	protein_coding	- && sp|P47125|I23O_YEAST Indoleamine 2,3-dioxygenase OS=Saccharomyces cerevisiae (strain ATCC 204508 / S288c) OX=559292 GN=BNA2 PE=1 SV=1 && PF01231:Indoleamine 2,3-dioxygenase	-
novel.800	3218.12	6435.42	6069.63	2392.26	1526.99	230.137	533.585	332.044	969.405	1547.5	2.4432	1.38413e-06	1.10003e-05	-	scaffold_6	712681	716418	-	3738	-	- && - && -	-
587608	1640.13	490.887	495.503	1322.2	711.739	3182.38	1693.11	2991.23	6032.58	4623.5	-1.99075	7.68401e-07	6.44068e-06	fgenesh1_kg.35_#_14_#_Locus4473v1rpkm22.01	scaffold_35	42076	43803	+	1600	protein_coding	- && sp|P14909|AAT_SACS2 Aspartate aminotransferase OS=Saccharolobus solfataricus (strain ATCC 35092 / DSM 1617 / JCM 11322 / P2) OX=273057 GN=aspC PE=1 SV=2 && PF00155:Aminotransferase class I and II	Aminotran_1_2
570073	3960.52	3980.99	4111.43	5778.94	1824.69	635.071	774.155	579.131	593.315	888.81	2.50216	2.4148e-20	1.29164e-18	estExt_Genewise1Plus.C_170218	scaffold_17	489213	490897	-	1632	protein_coding	- && - && -	-
603363	4147.99	5471.29	4098.95	3873.81	1458.97	823.924	773.014	728.515	1027.76	710.415	2.22914	1.9984e-14	5.56455e-13	fgenesh1_pm.3_#_31	scaffold_3	296590	298071	+	708	protein_coding	- && sp|P40582|GST1_YEAST Glutathione S-transferase 1 OS=Saccharomyces cerevisiae (strain ATCC 204508 / S288c) OX=559292 GN=GTT1 PE=1 SV=1 && PF00043:Glutathione S-transferase, C-terminal domain	GST_C
581505	1014.5	9137.75	2308.57	3380.63	2216.05	1394.87	940.615	938.787	1158.53	617.523	1.83814	7.67107e-05	0.000402635	fgenesh1_kg.6_#_199_#_Locus741v1rpkm187.66	scaffold_6	590132	592018	-	1585	protein_coding	- && sp|Q00511|URIC_ASPFL Uricase OS=Aspergillus flavus OX=5059 GN=uaZ PE=1 SV=3 && -	-
212000	1852.24	1719.58	1173.56	631.347	1253.92	2035.21	3315.52	4280.47	3914.37	2841.66	-1.30539	9.78695e-06	6.40672e-05	CE211619_9024	scaffold_29	291252	292580	-	1244	protein_coding	- && - && -	-
596193	3956.23	3252.01	4021.85	3280.79	3054.96	984.668	784.416	1508.71	987.778	1182.27	1.68808	3.78803e-19	1.83807e-17	fgenesh1_pg.15_#_23	scaffold_15	102648	104188	-	1371	protein_coding	- && - && -	-
240084	4006.58	2698.41	4913.07	5105.24	4131.44	376.827	329.5	562.139	325.297	494.018	3.31889	7.60745e-49	2.30226e-46	CE239703_1384	scaffold_32	273356	275852	-	2260	protein_coding	- && sp|P53746|FRE4_YEAST Ferric reductase transmembrane component 4 OS=Saccharomyces cerevisiae (strain ATCC 204508 / S288c) OX=559292 GN=FRE4 PE=2 SV=1 && -	-
537594	3640.2	4266.11	4053.6	2860.22	1959.75	1299.13	1470.78	1353.67	1035.33	967.98	1.45333	2.02996e-10	3.2155e-09	e_gw1.28.111.1	scaffold_28	438250	440174	+	1629	protein_coding	- && sp|A7EWF5|MDM34_SCLS1 Mitochondrial distribution and morphology protein 34 OS=Sclerotinia sclerotiorum (strain ATCC 18683 / 1980 / Ss-1) OX=665079 GN=mdm34 PE=3 SV=1 && -	-
novel.490	3593.07	5840.68	5917.69	5663.97	1709.36	37.7705	37.6246	26.9034	30.2601	23.2231	7.19027	2.05085e-101	1.9654e-98	-	scaffold_32	302097	304364	+	2214	-	- && - && -	-
630644	3954.09	2005.68	3191.85	3556.12	2566.99	1412.44	819.76	2007.84	1552.99	1791.34	1.00968	0.000110473	0.00055599	gm1.8295_g	scaffold_49	232114	236201	+	4014	protein_coding	- && sp|G4N4W3|MSB2_MAGO7 Cell surface sensor MSB2 OS=Magnaporthe oryzae (strain 70-15 / ATCC MYA-4617 / FGSC 8958) OX=242507 GN=MSB2 PE=2 SV=1 && -	-
554640	583.847	181.266	331.091	355.007	416.003	3502.99	2750.02	3998.69	6358.95	4356.44	-3.48938	2.5664e-30	2.98117e-28	estExt_Genewise1.C_210048	scaffold_21	87112	88758	-	1467	protein_coding	- && sp|Q52845|NODB_RHILO Chitooligosaccharide deacetylase OS=Mesorhizobium japonicum (strain LMG 29417 / CECT 9101 / MAFF 303099) OX=266835 GN=nodB PE=3 SV=2 && -	-
621863	3494.51	4301.39	3283.7	5293.83	2612.34	772.099	1097.95	648.513	678.692	640.746	2.30702	8.96112e-24	6.69174e-22	estExt_fgenesh1_pg.C_880018	scaffold_88	87291	89960	+	2048	protein_coding	- && sp|E9CXX8|MNS1B_COCPS Mannosyl-oligosaccharide alpha-1,2-mannosidase OS=Coccidioides posadasii (strain RMSCC 757 / Silveira) OX=443226 GN=CPSG_02648 PE=1 SV=1 && -	-
613705	1835.1	7676.85	4690.84	5355.36	2439.83	158.109	215.486	65.1345	247.485	68.6136	4.867	1.0482e-27	9.9622e-26	estExt_fgenesh1_pg.C_10339	scaffold_1	1511546	1512558	-	839	protein_coding	- && - && -	-
539316	1474.08	9437.58	6598.01	1158.81	763	158.109	452.635	154.34	984.535	1559.11	2.55422	0.00359125	0.0116238	e_gw1.37.168.1	scaffold_37	435328	435903	-	447	protein_coding	- && sp|P40920|HSP30_EMENI 30 kDa heat shock protein OS=Emericella nidulans (strain FGSC A4 / ATCC 38163 / CBS 112.46 / NRRL 194 / M139) OX=227321 GN=hsp30 PE=2 SV=1 && -	-
163650	4398.67	1709.78	3378.94	3535.95	3507.44	1573.19	526.744	1166.05	1233.1	1476.78	1.46771	2.09724e-06	1.58881e-05	CE163269_20588	scaffold_22	129925	131171	-	1034	protein_coding	- && - && -	-
663649	933.083	722.124	720.01	415.519	881.295	1863.93	3960.84	2560.78	3915.45	6516.18	-2.35731	6.02467e-13	1.38845e-11	estExt_Genemark1.C_210020	scaffold_21	97327	98795	+	1218	protein_coding	- && - && -	-
528025	3445.23	5863.21	5734	3884.9	1884.83	281.083	240.569	355.408	327.458	264.954	3.82326	8.14468e-41	1.64323e-38	e_gw1.2.242.1	scaffold_2	14885	16458	+	1434	protein_coding	- && sp|Q0CJ61|ATB_ASPTN Efflux pump atB OS=Aspergillus terreus (strain NIH 2624 / FGSC A1156) OX=341663 GN=atB PE=3 SV=1 && PF07690:Major Facilitator Superfamily	MFS_1
542002	1226.61	1973.35	1086.25	756.406	1692.6	3112.11	4126.16	2629.45	3035.74	2628.43	-1.20521	2.99568e-06	2.19569e-05	e_gw1.59.123.1	scaffold_59	72189	73721	-	1224	protein_coding	- && sp|Q5BJZ6|CARME_RAT Carnosine N-methyltransferase OS=Rattus norvegicus OX=10116 GN=Carnmt1 PE=1 SV=1 && -	-
585942	1705.47	3255.92	4399.43	5704.31	3137.76	762.437	1045.51	621.61	692.741	812.807	2.21007	2.00638e-14	5.57328e-13	fgenesh1_kg.24_#_17_#_Locus1877v1rpkm71.66	scaffold_24	115930	118018	-	1755	protein_coding	- && sp|Q4WQY9|TPCI_ASPFU Questin oxidase OS=Neosartorya fumigata (strain ATCC MYA-4609 / Af293 / CBS 101355 / FGSC A1100) OX=330879 GN=tpcI PE=2 SV=1 && -	-
629727	3513.79	3192.24	2946.94	4040.22	1511.21	1228.86	1755.81	1171.01	1148.8	1470.44	1.16643	3.2205e-06	2.34701e-05	gm1.7378_g	scaffold_40	38523	41360	+	2703	protein_coding	- && sp|Q9UTB0|YL88_SCHPO Dilute domain-containing protein C25B8.08 OS=Schizosaccharomyces pombe (strain 972 / ATCC 24843) OX=284812 GN=SPAC25B8.08 PE=4 SV=1 && PF01843:DIL domain	DIL
572224	3506.29	3116.79	3043.32	2906.62	2250.55	1452.85	1249.59	1603.58	1130.43	1653.06	1.06367	9.47234e-11	1.5584e-09	estExt_Genewise1Plus.C_250118	scaffold_25	227548	231651	-	3971	protein_coding	- && sp|P40527|ATC7_YEAST Probable phospholipid-transporting ATPase NEO1 OS=Saccharomyces cerevisiae (strain ATCC 204508 / S288c) OX=559292 GN=NEO1 PE=1 SV=1 && PF00702:haloacid dehalogenase-like hydrolase|PF00122:E1-E2 ATPase|PF16209:Phospholipid-translocating ATPase N-terminal	E1-E2_ATPase
529435	3893.02	4963.74	4797.42	2253.08	1679.78	774.734	1083.13	756.127	888.351	799.085	2.03185	3.67766e-12	7.51209e-11	e_gw1.4.312.1	scaffold_4	614571	615755	+	816	protein_coding	- && sp|O13942|YEPC_SCHPO Uncharacterized protein C23H3.12c OS=Schizosaccharomyces pombe (strain 972 / ATCC 24843) OX=284812 GN=SPAC23H3.12c PE=4 SV=1 && -	-
535912	3592	4139.72	4109.16	3162.79	2106.63	856.424	900.71	858.784	798.652	1169.6	1.90026	2.04598e-20	1.10985e-18	e_gw1.21.5.1	scaffold_21	291187	292557	-	1146	protein_coding	- && sp|P08540|PHOX_KLULA Probable acid phosphatase OS=Kluyveromyces lactis (strain ATCC 8585 / CBS 2359 / DSM 70799 / NBRC 1267 / NRRL Y-1140 / WM37) OX=284590 GN=KLLA0B14839g PE=4 SV=2 && PF04185:Phosphoesterase family	Phosphoesterase
630255	2808.89	5094.06	3539.95	2779.54	1951.86	1068.99	1689.69	830.465	1075.32	703.026	1.59172	6.14889e-08	6.37047e-07	gm1.7906_g	scaffold_45	186498	189666	+	2976	protein_coding	- && sp|Q9M8Z7|U80A2_ARATH Sterol 3-beta-glucosyltransferase UGT80A2 OS=Arabidopsis thaliana OX=3702 GN=UGT80A2 PE=1 SV=1 && -	-
644693	3297.39	2698.41	2986.62	3504.68	1938.06	1247.3	1257.57	1224.81	1562.72	1762.84	1.03204	7.1986e-08	7.3704e-07	MIX10592_2743_27	scaffold_26	587797	592340	+	4087	protein_coding	- && sp|Q04656|ATP7A_HUMAN Copper-transporting ATPase 1 OS=Homo sapiens OX=9606 GN=ATP7A PE=1 SV=4 && -	-
603061	3422.73	3443.07	3336.99	3121.44	1638.38	1456.36	1039.81	1433.67	1144.48	1336.38	1.22243	1.78347e-08	2.04485e-07	fgenesh1_pm.1_#_243	scaffold_1	1863927	1868121	+	3444	protein_coding	- && - && -	-
649409	4636.49	5056.82	4448.19	2739.2	1419.54	598.179	605.414	417.711	579.266	832.864	2.59323	6.96751e-16	2.22573e-14	MIX15308_275_67	scaffold_40	331275	334706	+	2784	protein_coding	- && - && -	-
583649	1710.83	4706.05	2782.53	2470.93	2623.18	1506.43	2293.96	1178.09	1116.38	875.087	1.03634	0.000837564	0.0033168	fgenesh1_kg.13_#_188_#_Locus2827v1rpkm43.34	scaffold_13	576100	577235	+	971	protein_coding	- && - && -	-
586865	3073.5	3703.7	4609.2	5565.13	4002.3	30.7434	35.3443	16.2836	30.2601	41.1682	7.10908	8.69791e-173	2.50065e-169	fgenesh1_kg.29_#_132_#_Locus2424v1rpkm52.76	scaffold_29	428387	429704	+	1194	protein_coding	- && - && -	-
521697	3163.48	4640.4	3793.94	2153.24	1545.72	1047.91	1175.48	915.423	1232.02	1387.05	1.40983	4.10786e-07	3.63388e-06	gw1.8.309.1	scaffold_8	399251	400560	+	657	protein_coding	- && - && -	-
629854	2819.6	2096.8	2221.26	4148.13	2846.96	1574.06	938.335	1264.46	1699.97	1422.94	1.0344	6.2746e-06	4.28237e-05	gm1.7505_g	scaffold_41	145403	146370	+	735	protein_coding	- && sp|P48598|IF4E_DROME Eukaryotic translation initiation factor 4E1 OS=Drosophila melanogaster OX=7227 GN=eIF4E1 PE=1 SV=1 && -	-
623040	4008.72	3037.43	2577.29	4941.85	1263.78	1076.02	669.262	716.48	1165.02	1548.56	1.61299	3.11272e-06	2.27134e-05	gm1.691_g	scaffold_2	992300	993225	+	867	protein_coding	- && sp|C5H883|RADR_FLOCH Transcription factor radR OS=Floropilus chiversii OX=2587399 GN=radR PE=3 SV=1 && -	-
619997	3211.69	538.898	596.418	1295.98	791.588	3159.55	1733.01	3123.62	2697.48	3749.47	-1.16855	0.00851064	0.0242725	estExt_fgenesh1_pg.C_430069	scaffold_43	372470	374671	+	1843	protein_coding	- && - && -	-
531837	4333.32	1513.81	3437.9	3898.01	2720.78	766.829	722.848	884.98	1122.87	1471.5	1.67846	1.30131e-08	1.53804e-07	e_gw1.9.474.1	scaffold_9	67428	67717	+	240	protein_coding	- && - && -	-
569030	2000.08	4648.24	2482.05	2433.61	3413.79	1290.35	2177.67	1013.83	809.459	573.188	1.35294	0.000107177	0.00054201	estExt_Genewise1Plus.C_130354	scaffold_13	791758	793440	-	1492	protein_coding	- && - && -	-
617364	3085.28	3175.58	3240.61	2531.44	2272.24	1573.19	1259.85	1407.47	1186.63	1055.59	1.14127	1.00025e-12	2.1994e-11	estExt_fgenesh1_pg.C_190085	scaffold_19	414609	416372	-	1657	protein_coding	- && sp|Q08980|YP264_YEAST Probable transport protein YPL264C OS=Saccharomyces cerevisiae (strain ATCC 204508 / S288c) OX=559292 GN=YPL264C PE=1 SV=1 && -	-
589125	3031.72	4829.51	3651.07	2541.52	1487.55	1074.26	848.264	1046.4	989.939	1185.43	1.59496	4.18122e-09	5.40877e-08	fgenesh1_kg.46_#_44_#_Locus5022v1rpkm18.33	scaffold_46	219828	222445	-	2510	protein_coding	- && - && -	-
550530	3579.14	3383.3	3461.72	7648.78	1381.09	224.866	198.384	186.2	268.018	304.011	4.04197	2.16195e-29	2.36785e-27	estExt_Genewise1.C_80286	scaffold_8	841242	843305	-	1759	protein_coding	- && sp|Q9US35|DSD1_SCHPO D-serine dehydratase OS=Schizosaccharomyces pombe (strain 972 / ATCC 24843) OX=284812 GN=SPAC1039.06 PE=3 SV=1 && -	-
588953	2757.47	4749.16	2909.52	2779.54	1590.08	949.533	1311.16	860.908	1093.69	1573.89	1.35314	1.07296e-06	8.74488e-06	fgenesh1_kg.44_#_110_#_Locus3547v1rpkm31.60	scaffold_44	432745	433883	-	1090	protein_coding	- && - && -	-
537499	4739.33	2775.82	5407.44	4187.46	2663.6	36.8921	153.919	26.9034	202.095	323.012	4.73684	6.10326e-19	2.93672e-17	e_gw1.28.96.1	scaffold_28	217291	218201	-	849	protein_coding	- && sp|P40100|PUG1_YEAST Protoporphyrin uptake protein 1 OS=Saccharomyces cerevisiae (strain ATCC 204508 / S288c) OX=559292 GN=PUG1 PE=1 SV=1 && -	-
664634	26.782	68.587	54.4259	43.3673	40.4173	2205.62	2838.95	2875.83	7772.53	4443	-6.42902	3.62098e-70	1.73505e-67	estExt_Genemark1.C_290017	scaffold_29	59384	60575	-	1060	protein_coding	- && - && -	-
538802	4765.04	1962.57	4010.51	3936.34	2383.64	610.477	315.819	710.108	631.14	870.865	2.44196	1.13357e-15	3.55205e-14	e_gw1.34.12.1	scaffold_34	364705	367008	+	2238	protein_coding	- && - && -	-
17312	3479.51	2355.48	2953.74	4556.59	2185.49	632.436	629.357	880.732	917.531	1539.06	1.75583	1.41925e-09	1.97356e-08	CE16931_4747	scaffold_1	1353372	1356446	+	2880	protein_coding	- && - && PF06011:Transient receptor potential (TRP) ion channel	-
605740	3765.54	3278.46	3376.68	2718.02	1792.16	995.209	1397.81	900.556	942.387	924.7	1.53298	3.18977e-12	6.56213e-11	fgenesh1_pm.20_#_124	scaffold_20	664355	666561	+	669	protein_coding	- && sp|Q10153|PIS_SCHPO CDP-diacylglycerol--inositol 3-phosphatidyltransferase OS=Schizosaccharomyces pombe (strain 972 / ATCC 24843) OX=284812 GN=pis1 PE=3 SV=2 && -	-
622839	28.9245	21.5559	26.0791	49.4185	35.4884	4111.71	3464.88	6647.97	4411.5	1277.27	-6.9454	1.17409e-73	6.13729e-71	gm1.490_g	scaffold_2	134238	137963	+	3354	protein_coding	- && sp|P22189|ATC3_SCHPO Calcium-transporting ATPase 3 OS=Schizosaccharomyces pombe (strain 972 / ATCC 24843) OX=284812 GN=cta3 PE=1 SV=1 && -	-
626746	3969.09	4484.61	3382.35	3803.21	928.613	698.315	931.494	412.047	594.396	716.748	2.30528	1.50948e-10	2.43465e-09	gm1.4397_g	scaffold_18	352280	353917	-	1461	protein_coding	- && sp|Q86AV6|CISYC_DICDI Citrate synthase OS=Dictyostelium discoideum OX=44689 GN=gltA PE=3 SV=1 && -	-
540360	2961.01	1825.4	2478.65	3508.72	3644.46	655.274	1283.8	686.036	1161.77	1520.06	1.44256	2.84955e-07	2.60907e-06	e_gw1.43.60.1	scaffold_43	57133	58512	+	1308	protein_coding	- && sp|P33295|PEPC_ASPNG Subtilisin-like serine protease pepC OS=Aspergillus niger OX=5061 GN=pepC PE=3 SV=1 && -	-
627858	2713.55	4939.25	3898.26	2409.41	2058.33	682.504	1573.39	509.04	523.068	397.959	2.12012	2.07406e-08	2.34069e-07	gm1.5509_g	scaffold_24	575483	576706	+	1224	protein_coding	- && - && -	-
534444	1068.06	835.782	1056.77	1003.5	1328.84	2225.82	3869.63	2228.73	2204.67	3521.46	-1.40821	7.91378e-11	1.31515e-09	e_gw1.16.59.1	scaffold_16	17188	18837	-	1458	protein_coding	- && sp|Q0CRQ3|AZPA3_ASPTN Cytochrome P450 monooxygenase ATEG_03631 OS=Aspergillus terreus (strain NIH 2624 / FGSC A1156) OX=341663 GN=ATEG_03631 PE=1 SV=2 && -	-
572050	2941.73	1852.83	1797.19	9328	1763.58	238.92	494.82	273.99	269.099	318.789	3.47071	1.63077e-14	4.57411e-13	estExt_Genewise1Plus.C_240122	scaffold_24	455974	458495	+	2173	protein_coding	- && sp|Q96WM9|LAC2_BOTFU Laccase-2 OS=Botryotinia fuckeliana OX=40559 GN=lcc2 PE=2 SV=1 && -	-
632689	3803.04	2671.96	2875.5	2150.21	1696.54	973.249	836.862	853.829	1413.58	1963.4	1.12761	0.000108636	0.000548816	gm1.10340_g	scaffold_89	25824	27690	-	1707	protein_coding	- && sp|D4AUH6|HEX1_ARTBC Beta-hexosaminidase ARB_07893 OS=Arthroderma benhamiae (strain ATCC MYA-4681 / CBS 112371) OX=663331 GN=ARB_07893 PE=1 SV=1 && -	-
579743	2245.4	4901.03	3267.82	2215.77	1698.51	879.262	1183.46	683.912	929.419	1060.87	1.59728	1.89818e-08	2.1613e-07	fgenesh1_kg.2_#_29_#_Locus1295v1rpkm105.82	scaffold_2	92162	93632	+	1256	protein_coding	- && sp|Q09859|MSRA_SCHPO Probable peptide methionine sulfoxide reductase OS=Schizosaccharomyces pombe (strain 972 / ATCC 24843) OX=284812 GN=mxr1 PE=3 SV=2 && -	-
novel.603	1904.73	5744.65	3560.36	4154.18	1089.3	347.84	631.637	395.763	411.754	662.913	2.74803	1.17869e-12	2.5701e-11	-	scaffold_43	123590	126403	+	2683	-	- && - && -	-
534487	755.251	368.41	562.401	737.244	1063.67	2813.46	1933.68	3167.52	4242.9	3235.4	-2.14217	7.04639e-14	1.83749e-12	e_gw1.17.151.1	scaffold_17	221507	222150	+	579	protein_coding	- && sp|Q7YXD4|P80_DICDI Protein P80 OS=Dictyostelium discoideum OX=44689 GN=p80 PE=2 SV=1 && -	-
560899	3127.06	2317.26	3028.58	4274.2	2397.44	647.369	750.212	804.27	712.194	803.307	2.02636	1.14828e-27	1.0824e-25	estExt_Genewise1.C_680081	scaffold_68	196029	197718	-	1579	protein_coding	- && sp|Q5A4E3|OCH1_CANAL Initiation-specific alpha-1,6-mannosyltransferase OS=Candida albicans (strain SC5314 / ATCC MYA-2876) OX=237561 GN=OCH1 PE=3 SV=1 && -	-
615943	954.509	3880.07	1819.87	4814.78	1865.11	1293.86	773.014	1030.12	1933.41	393.737	1.29769	0.00442637	0.0138966	estExt_fgenesh1_pg.C_100133	scaffold_10	628918	630156	-	1040	protein_coding	- && - && -	-
566734	3128.13	1727.41	2421.95	2935.86	2646.84	1286.83	673.822	1372.78	1328.2	1230.82	1.12553	9.67895e-07	7.93922e-06	estExt_Genewise1Plus.C_7_t10435	scaffold_7	872060	878474	+	6192	protein_coding	- && sp|P43565|RIM15_YEAST Serine/threonine-protein kinase RIM15 OS=Saccharomyces cerevisiae (strain ATCC 204508 / S288c) OX=559292 GN=RIM15 PE=1 SV=1 && -	-
599113	3460.23	3446.01	3823.42	2808.79	1270.68	534.936	695.485	477.889	887.271	1293.1	1.9296	8.12997e-09	9.90409e-08	fgenesh1_pg.36_#_38	scaffold_36	221716	222672	-	957	protein_coding	- && - && -	-
69187	2798.18	2628.84	2441.23	2636.33	2410.25	1241.16	1507.26	1037.9	1114.22	859.254	1.16532	1.99187e-13	4.97968e-12	CE68806_2829	scaffold_13	255083	256730	+	1648	protein_coding	- && - && -	-
3956	2519.65	2754.26	2792.73	2706.93	2124.37	952.168	1113.92	973.478	1149.89	1324.77	1.22663	3.34262e-19	1.63575e-17	CE3575_6867	scaffold_1	192235	193293	-	847	protein_coding	- && - && -	-
582543	2076.14	4725.65	2782.53	3365.5	1600.92	831.829	696.625	708.692	886.19	670.302	1.93949	5.45739e-13	1.26788e-11	fgenesh1_kg.9_#_198_#_Locus1343v1rpkm101.56	scaffold_9	647423	649363	-	1806	protein_coding	- && sp|Q8X092|ALG11_NEUCR GDP-Man:Man(3)GlcNAc(2)-PP-Dol alpha-1,2-mannosyltransferase OS=Neurospora crassa (strain ATCC 24698 / 74-OR23-1A / CBS 708.71 / DSM 1257 / FGSC 987) OX=367110 GN=alg-11 PE=3 SV=1 && -	-
583055	3136.7	2451.5	2526.27	3888.94	2469.4	854.667	526.744	1116.49	598.719	754.75	1.90871	1.97743e-16	6.93306e-15	fgenesh1_kg.11_#_117_#_Locus5055v1rpkm18.08	scaffold_11	348147	350169	-	1790	protein_coding	- && sp|P53584|YTP1_YEAST Protein YTP1 OS=Saccharomyces cerevisiae (strain ATCC 204508 / S288c) OX=559292 GN=YTP1 PE=1 SV=1 && PF10348:Domain of unknown function (DUF2427)	-
295548	2526.07	3076.62	2575.03	2896.53	1504.31	1208.66	1196.01	1072.6	1354.14	887.755	1.13718	4.11228e-08	4.38694e-07	CE295167_3834	scaffold_41	205607	206920	-	1216	protein_coding	- && sp|P48507|GSH0_HUMAN Glutamate--cysteine ligase regulatory subunit OS=Homo sapiens OX=9606 GN=GCLM PE=1 SV=1 && -	-
426703	2736.04	2995.29	2687.28	2431.59	1700.49	1147.17	1060.33	1020.2	1293.62	1212.88	1.13031	1.74029e-11	3.21757e-10	CE426322_12133	scaffold_70	42523	45851	-	3138	protein_coding	- && - && -	-
665931	3135.63	6791.1	2960.54	1616.69	994.661	427.773	1207.41	250.626	498.212	382.125	2.48678	5.24477e-07	4.54178e-06	estExt_Genemark1.C_410086	scaffold_41	290062	291224	+	1103	protein_coding	- && - && PF13430:Domain of unknown function (DUF4112)	-
540390	883.804	615.324	735.884	319.708	819.19	2575.42	3474	3120.79	3127.6	2589.37	-2.14171	1.00252e-17	4.23859e-16	e_gw1.44.122.1	scaffold_44	264936	266421	+	1374	protein_coding	- && sp|O60109|PPB_SCHPO Alkaline phosphatase OS=Schizosaccharomyces pombe (strain 972 / ATCC 24843) OX=284812 GN=SPBC14F5.13c PE=3 SV=1 && PF00245:Alkaline phosphatase	-
581169	3710.91	3629.23	3316.58	3378.61	1704.43	375.948	469.737	370.276	564.136	687.192	2.67436	4.66981e-26	4.13098e-24	fgenesh1_kg.5_#_234_#_Locus1631v1rpkm83.14	scaffold_5	757453	759973	+	1979	protein_coding	- && sp|Q1E3R8|CHI1_COCIM Endochitinase 1 OS=Coccidioides immitis (strain RS) OX=246410 GN=CTS1 PE=3 SV=1 && PF00704:Glycosyl hydrolases family 18	-
592791	2504.65	2703.31	2615.85	3205.14	2284.07	975.006	947.456	895.6	1005.07	1068.26	1.44501	4.05418e-33	5.42129e-31	fgenesh1_pg.1_#_242	scaffold_1	1025777	1026597	-	612	protein_coding	- && - && -	-
625294	89.9874	15.677	4.53549	53.4527	28.5879	3644.41	2149.16	3073.36	5737.54	3347.29	-6.545	2.39553e-35	3.72279e-33	gm1.2945_g	scaffold_10	849400	850162	-	657	protein_coding	- && - && -	-
570209	2739.26	2276.11	2258.68	3570.24	1876.94	1136.63	767.314	937.371	1341.17	1155.88	1.25284	5.16236e-09	6.5167e-08	estExt_Genewise1Plus.C_180044	scaffold_18	97745	99881	+	1976	protein_coding	- && sp|Q8RWZ3|IBR3_ARATH Probable acyl-CoA dehydrogenase IBR3 OS=Arabidopsis thaliana OX=3702 GN=IBR3 PE=1 SV=1 && PF00441:Acyl-CoA dehydrogenase, C-terminal domain	-
585305	3334.89	2079.17	1867.49	2326.71	3317.18	742.234	1737.57	538.068	1356.3	708.304	1.34724	3.71738e-05	0.000212686	fgenesh1_kg.20_#_245_#_Locus1021v1rpkm136.67	scaffold_20	659445	661083	+	1452	protein_coding	- && sp|B2KWH9|OXR1_AJECA Oxidoreductase OXR1 OS=Ajellomyces capsulatus OX=5037 GN=OXR1 PE=2 SV=1 && -	-
582511	1996.86	4118.16	2927.66	2746.26	1487.55	690.41	692.065	1185.87	820.266	1214.99	1.5278	1.02284e-07	1.02106e-06	fgenesh1_kg.9_#_166_#_Locus3211v1rpkm36.09	scaffold_9	507981	509228	-	1116	protein_coding	- && sp|Q99614|TTC1_HUMAN Tetratricopeptide repeat protein 1 OS=Homo sapiens OX=9606 GN=TTC1 PE=1 SV=1 && -	-
599923	2242.19	3630.21	3602.32	1698.38	1864.13	331.151	916.672	418.418	1192.03	1977.13	1.43132	0.00102701	0.00395667	fgenesh1_pg.44_#_75	scaffold_44	435583	436355	-	552	protein_coding	- && - && -	-
537052	483.146	146.972	356.036	304.58	407.131	2290.82	1329.4	7591	2094.43	2790.99	-3.24532	1.22384e-13	3.12759e-12	e_gw1.25.111.1	scaffold_25	28573	31614	+	2655	protein_coding	- && sp|P36842|NIA_LEPMC Nitrate reductase [NADPH] OS=Leptosphaeria maculans OX=5022 GN=NIAD PE=3 SV=2 && PF00175:Oxidoreductase NAD-binding domain	NAD_binding_1
533793	2605.35	2342.74	2394.74	2446.72	1921.3	975.006	1355.63	985.514	1357.38	1130.54	1.01356	1.05435e-11	2.031e-10	e_gw1.14.263.1	scaffold_14	188700	189327	+	420	protein_coding	- && - && -	-
novel.295	2943.87	4428.76	4181.73	2648.43	1043.95	202.028	320.379	273.99	573.862	856.087	2.77635	1.10008e-10	1.79701e-09	-	scaffold_21	301359	305334	+	3388	-	- && - && -	-
618526	3823.39	3870.27	4267.9	3255.57	1218.43	173.042	157.339	104.074	243.162	344.124	4.00929	5.55617e-28	5.46119e-26	estExt_fgenesh1_pg.C_280032	scaffold_28	129927	130963	+	972	protein_coding	- && - && -	-
225981	3103.49	2095.82	3233.81	2565.73	2027.77	777.37	689.784	875.068	1301.19	747.361	1.5689	9.46868e-13	2.09404e-11	CE225600_31309	scaffold_3	1042488	1045047	-	2116	protein_coding	- && - && -	-
513515	2718.9	2898.29	3236.08	3670.08	1929.19	601.693	554.108	446.738	658.158	669.247	2.30315	4.43214e-32	5.60106e-30	gw1.2.317.1	scaffold_2	313936	316341	-	2145	protein_coding	- && sp|Q4WQ08|ADMB_ASPFU Disintegrin and metalloproteinase domain-containing protein B OS=Neosartorya fumigata (strain ATCC MYA-4609 / Af293 / CBS 101355 / FGSC A1100) OX=330879 GN=ADM-B PE=3 SV=2 && PF01562:Reprolysin family propeptide	-
588396	1536.21	5521.26	2277.95	1811.34	2794.71	989.06	1181.18	564.263	276.664	302.956	2.07274	3.55146e-06	2.56866e-05	fgenesh1_kg.40_#_97_#_Locus8871v2rpkm0.49_PRE	scaffold_40	306730	307349	+	620	protein_coding	- && - && -	-
279419	2253.97	2043.89	2384.54	2759.37	2125.36	1015.41	804.938	1522.87	1129.35	1212.88	1.02387	1.78808e-08	2.04606e-07	CE279038_4125	scaffold_4	292969	294824	-	1673	protein_coding	- && - && -	-
569507	1385.16	718.204	1309.62	934.918	1046.91	2131.84	2471.82	1950.5	2250.06	2898.66	-1.11732	3.48716e-08	3.79397e-07	estExt_Genewise1Plus.C_150134	scaffold_15	536273	537843	-	1417	protein_coding	- && sp|Q4WPF8|CCPR_ASPFU Cytochrome c peroxidase, mitochondrial OS=Neosartorya fumigata (strain ATCC MYA-4609 / Af293 / CBS 101355 / FGSC A1100) OX=330879 GN=ccp1 PE=3 SV=1 && -	-
159790	2567.85	4137.76	2971.88	2126.01	1717.24	741.356	649.879	790.818	600.88	753.694	1.93434	4.03983e-17	1.59103e-15	CE159409_3824	scaffold_21	678018	679638	+	1621	protein_coding	- && - && -	-
592143	3542.72	1741.13	2872.1	3699.33	1781.32	722.031	497.101	582.671	634.382	855.031	2.05074	1.83626e-15	5.64626e-14	fgenesh1_kg.115_#_16_#_Locus9240v1rpkm4.78	scaffold_115	56849	58925	+	1904	protein_coding	- && - && -	-
583621	3103.49	4342.54	3499.13	4963.03	899.039	13.1758	7.98097	12.7437	9.72647	26.3899	7.90733	2.04434e-73	1.02217e-70	fgenesh1_kg.13_#_160_#_Locus5028v1rpkm18.29	scaffold_13	459059	461876	+	2443	protein_coding	- && sp|J5J924|OPS2_BEAB2 MFS transporter OpS2 OS=Beauveria bassiana (strain ARSEF 2860) OX=655819 GN=OpS2 PE=2 SV=1 && -	-
534995	740.253	1025.87	922.973	751.363	1159.29	2464.74	2763.7	2314.4	2770.96	1909.57	-1.40974	6.33761e-16	2.05303e-14	e_gw1.18.242.1	scaffold_18	319394	319711	-	258	protein_coding	- && - && -	-
270232	2971.73	3337.25	2910.65	2440.67	1067.61	845.005	803.798	615.238	765.149	1019.7	1.65264	2.88918e-09	3.82343e-08	CE269851_2569	scaffold_38	125098	126030	-	806	protein_coding	- && sp|P78768|VTI1_SCHPO Vesicle transport v-SNARE protein vti1 OS=Schizosaccharomyces pombe (strain 972 / ATCC 24843) OX=284812 GN=vti1 PE=2 SV=2 && -	-
269214	431.725	1570.64	485.298	639.415	577.672	2006.23	6639.03	662.673	1496.8	2080.58	-1.79802	0.000580312	0.0024075	CE268833_9273	scaffold_38	54508	56164	-	1657	protein_coding	- && - && -	-
542560	2950.3	5034.29	3999.17	1902.11	615.132	199.393	275.914	170.624	504.696	682.969	2.98406	2.06979e-09	2.81354e-08	e_gw1.66.30.1	scaffold_66	133157	134396	-	768	protein_coding	- && sp|Q9SRS9|CHIP_ARATH E3 ubiquitin-protein ligase CHIP OS=Arabidopsis thaliana OX=3702 GN=CHIP PE=1 SV=1 && -	-
629195	2806.75	2966.88	3020.64	2413.44	1365.32	619.26	671.542	768.163	842.961	851.864	1.74395	4.76487e-15	1.41592e-13	gm1.6846_g	scaffold_35	187587	188931	-	1227	protein_coding	- && - && -	-
587999	2145.77	3416.61	2587.5	2149.2	1252.94	882.776	1216.53	843.917	891.594	878.254	1.29369	1.37765e-07	1.34605e-06	fgenesh1_kg.37_#_115_#_Locus4004v1rpkm26.09	scaffold_37	336710	339414	+	2436	protein_coding	- && sp|A7EXE6|AT222_SCLS1 Autophagy-related protein 22-2 OS=Sclerotinia sclerotiorum (strain ATCC 18683 / 1980 / Ss-1) OX=665079 GN=atg22-2 PE=3 SV=1 && -	-
novel.415	2766.04	3765.43	3518.41	3847.59	2077.06	15.8109	61.5675	52.3908	41.0673	59.1133	6.12285	2.20216e-86	1.68832e-83	-	scaffold_28	24166	27131	+	2886	-	- && - && -	-
582441	3899.45	1034.68	2009.22	2151.22	2613.33	613.112	508.502	516.828	1749.68	1075.65	1.39144	0.000537895	0.00225184	fgenesh1_kg.9_#_96_#_Locus3302v2rpkm13.96	scaffold_9	236929	240889	+	3357	protein_coding	- && - && -	-
589306	3302.75	2971.78	3553.56	2513.29	1921.3	315.34	422.992	356.824	396.624	329.345	2.97007	1.00064e-55	3.38452e-53	fgenesh1_kg.47_#_126_#_Locus7999v2rpkm6.40	scaffold_47	379564	380634	-	1020	protein_coding	- && - && -	-
563151	2541.07	4148.54	2308.57	2728.1	2705	188.852	479.999	239.299	304.763	429.627	3.13724	2.39237e-30	2.83632e-28	estExt_Genewise1Plus.C_1_t10454	scaffold_1	1012654	1015365	-	2251	protein_coding	- && sp|P39992|YEC3_YEAST Uncharacterized protein YEL023C OS=Saccharomyces cerevisiae (strain ATCC 204508 / S288c) OX=559292 GN=YEL023C PE=4 SV=1 && -	-
584134	807.744	958.259	909.367	925.841	941.428	2357.58	2776.24	1931.38	2430.54	2006.68	-1.33977	3.2149e-24	2.4813e-22	fgenesh1_kg.15_#_149_#_Locus957v1rpkm146.65	scaffold_15	615018	615882	-	806	protein_coding	- && - && -	-
585318	2486.44	2057.61	2560.29	2248.04	1808.92	942.506	928.073	906.927	849.445	1077.76	1.24625	8.22898e-21	4.63889e-19	fgenesh1_kg.20_#_258_#_Locus8349v1rpkm6.21	scaffold_20	689271	690523	-	1253	protein_coding	- && - && -	-
621629	2331.1	2137.96	1896.97	2872.33	2122.4	787.032	1020.42	837.545	1042.89	807.529	1.33828	4.64974e-18	2.03316e-16	estExt_fgenesh1_pg.C_770033	scaffold_77	133716	136219	-	1606	protein_coding	- && sp|Q8N0X4|CLYBL_HUMAN Citramalyl-CoA lyase, mitochondrial OS=Homo sapiens OX=9606 GN=CLYBL PE=1 SV=2 && -	-
296735	800.245	640.799	724.545	299.537	760.043	1870.08	2760.28	2177.05	3002.24	2682.26	-1.95355	3.94476e-14	1.0649e-12	CE296354_302	scaffold_41	281570	283869	+	1716	protein_coding	- && sp|Q9US37|YFZ4_SCHPO Uncharacterized transporter C1039.04 OS=Schizosaccharomyces pombe (strain 972 / ATCC 24843) OX=284812 GN=SPAC1039.04 PE=3 SV=1 && -	-
591431	2136.13	2802.27	2605.64	1670.14	1349.54	924.06	814.059	732.763	1222.29	1432.44	1.04364	4.60735e-05	0.000257958	fgenesh1_kg.81_#_28_#_Locus4028v1rpkm25.84	scaffold_81	97788	98980	-	1102	protein_coding	- && - && -	-
526986	2652.48	2891.43	2365.26	2076.59	1186.89	970.614	682.943	899.14	917.531	1002.81	1.32042	1.50872e-08	1.7561e-07	e_gw1.1.105.1	scaffold_1	732926	735027	+	1731	protein_coding	- && sp|O43301|HS12A_HUMAN Heat shock 70 kDa protein 12A OS=Homo sapiens OX=9606 GN=HSPA12A PE=1 SV=2 && -	-
533429	2326.82	1590.24	2166.83	2257.12	2215.07	1255.21	497.101	1466.23	946.71	902.533	1.05778	5.15672e-05	0.000285381	e_gw1.13.279.1	scaffold_13	140820	143728	-	2784	protein_coding	- && sp|O74737|RID1_SCHPO GTPase-binding protein rid1 OS=Schizosaccharomyces pombe (strain 972 / ATCC 24843) OX=284812 GN=rid1 PE=4 SV=2 && -	-
438032	2583.92	1931.22	2519.47	2161.3	2681.34	760.68	665.841	640.017	777.037	880.365	1.6738	4.52193e-31	5.47392e-29	CE437651_1423	scaffold_77	47818	48767	-	950	protein_coding	- && - && -	-
643719	2128.63	2572.01	2497.92	2033.22	1848.35	876.627	811.779	1064.1	932.661	739.971	1.32322	6.64284e-19	3.13085e-17	MIX9618_3721_23	scaffold_23	375808	379120	-	2986	protein_coding	- && sp|P28584|TRK2_YEAST Low-affinity potassium transport protein OS=Saccharomyces cerevisiae (strain ATCC 204508 / S288c) OX=559292 GN=TRK2 PE=1 SV=1 && -	-
64765	894.517	607.485	663.316	665.637	983.817	2332.11	2551.63	1882.53	2883.36	1990.85	-1.60919	2.1197e-17	8.58329e-16	CE64384_361	scaffold_125	17746	18978	-	969	protein_coding	- && sp|Q54QI2|Y9877_DICDI Serine/threonine-protein kinase DDB_G0283821 OS=Dictyostelium discoideum OX=44689 GN=DDB_G0283821 PE=3 SV=1 && -	-
424362	3360.6	2075.25	2777.99	2309.56	1298.28	701.829	509.642	683.204	692.741	1020.76	1.71199	8.96274e-11	1.48518e-09	CE423981_2971	scaffold_7	902819	904217	-	1399	protein_coding	- && - && -	-
586783	843.096	725.063	738.152	929.875	846.792	1906.97	2144.6	1800.4	2941.72	2502.81	-1.46771	1.06289e-18	4.96879e-17	fgenesh1_kg.29_#_50_#_Locus2340v1rpkm54.79	scaffold_29	120516	121570	-	883	protein_coding	- && sp|A6H795|UBE2W_BOVIN Ubiquitin-conjugating enzyme E2 W OS=Bos taurus OX=9913 GN=UBE2W PE=2 SV=1 && -	-
577081	2461.8	2338.82	2322.17	2245.01	1093.24	877.505	795.817	909.759	1095.85	1134.76	1.11985	8.16597e-07	6.81485e-06	estExt_Genewise1Plus.C_660023	scaffold_66	102397	103727	-	1271	protein_coding	- && - && -	-
novel.401	2056.85	2350.58	2707.69	1974.72	1027.19	975.884	817.48	1013.83	965.082	1144.26	1.04086	1.07628e-05	6.93403e-05	-	scaffold_27	346147	348752	+	2480	-	- && - && -	-
382718	2048.28	4410.15	3060.33	2953.01	949.314	65.8788	278.194	60.8866	435.53	711.47	3.11298	1.09324e-05	7.02361e-05	CE382337_1612	scaffold_6	617913	618750	+	657	protein_coding	- && - && -	-
541037	3036	3094.26	2689.55	4078.54	1714.29	48.3111	42.1852	25.4874	82.1347	161.506	5.3493	2.21774e-37	3.64343e-35	e_gw1.47.170.1	scaffold_47	174728	175314	-	504	protein_coding	- && - && -	-
591065	1916.52	3726.24	3090.94	1800.25	1276.6	437.435	932.634	463.021	632.221	685.081	1.90717	1.16613e-09	1.63542e-08	fgenesh1_kg.73_#_21_#_Locus11105v1rpkm3.01	scaffold_73	55490	56804	+	1315	protein_coding	- && - && -	-
12934	2760.68	1755.83	2206.52	2244	1678.8	703.585	641.898	750.463	873.221	1153.76	1.36873	3.54617e-11	6.19772e-10	CE12553_2724	scaffold_1	927701	930197	-	2308	protein_coding	- && sp|O76039|CDKL5_HUMAN Cyclin-dependent kinase-like 5 OS=Homo sapiens OX=9606 GN=CDKL5 PE=1 SV=2 && -	-
458614	2040.78	3774.25	2993.43	2009.01	1112.96	305.678	763.893	278.238	551.167	829.697	2.12924	1.42066e-08	1.66371e-07	CE458233_3664	scaffold_81	105847	106785	+	939	protein_coding	- && - && -	-
582934	2668.55	2158.53	2687.28	2736.17	1934.12	227.501	590.592	230.803	280.987	1131.6	2.30828	1.89606e-08	2.16102e-07	fgenesh1_kg.10_#_271_#_Locus10241v1rpkm3.69	scaffold_10	901836	903545	-	1710	protein_coding	- && sp|O14405|GUN4_HYPJE Endoglucanase-4 OS=Hypocrea jecorina OX=51453 GN=cel61a PE=1 SV=1 && PF03443:Glycosyl hydrolase family 61	-
581158	1894.02	3083.48	2438.96	2044.31	1125.77	960.952	746.791	883.564	779.199	680.858	1.38538	1.4833e-08	1.73001e-07	fgenesh1_kg.5_#_223_#_Locus3233v1rpkm35.80	scaffold_5	705314	709173	-	3186	protein_coding	- && sp|Q9HDZ2|CWH43_SCHPO Protein cwh43 OS=Schizosaccharomyces pombe (strain 972 / ATCC 24843) OX=284812 GN=cwh43 PE=2 SV=2 && -	-
602456	1335.88	461.493	1017.08	796.748	912.84	2087.92	1353.35	1750.14	2634.79	2248.42	-1.15521	2.78394e-05	0.000163427	fgenesh1_pg.113_#_7	scaffold_113	35291	36936	-	1080	protein_coding	- && sp|S0EG57|ME178_GIBF5 Methyltransferase FFUJ_09178 OS=Gibberella fujikuroi (strain CBS 195.34 / IMI 58289 / NRRL A-6831) OX=1279085 GN=FFUJ_09178 PE=2 SV=1 && -	-
668165	2223.97	3182.44	2619.25	1881.94	1543.74	626.288	613.395	642.141	714.356	541.52	1.86765	2.06983e-20	1.11752e-18	estExt_Genemark1.C_910019	scaffold_91	76139	78846	-	2527	protein_coding	- && - && -	-
373750	2307.53	1514.79	1714.42	2410.41	2451.66	485.746	1070.59	472.225	971.567	1160.1	1.32258	4.44406e-06	3.13346e-05	CE373369_560	scaffold_59	178187	179408	+	1155	protein_coding	- && - && -	-
589925	910.586	1233.59	895.76	787.671	930.584	1719.88	2797.9	1374.2	2039.32	1833.57	-1.03662	6.61996e-07	5.61842e-06	fgenesh1_kg.54_#_78_#_Locus1731v1rpkm78.79	scaffold_54	225093	226456	-	1245	protein_coding	- && sp|Q6FL81|RPE_CANGA Ribulose-phosphate 3-epimerase OS=Candida glabrata (strain ATCC 2001 / CBS 138 / JCM 3761 / NBRC 0622 / NRRL Y-65) OX=284593 GN=RPE1 PE=3 SV=1 && PF00834:Ribulose-phosphate 3 epimerase family	-
169739	2259.33	2020.38	1599.9	2605.06	1714.29	710.612	1121.9	607.45	824.589	973.258	1.26807	1.25142e-09	1.74441e-08	CE169358_7756	scaffold_22	678992	681605	+	2556	protein_coding	- && sp|O14019|HAL4_SCHPO Serine/threonine-protein kinase hal4 OS=Schizosaccharomyces pombe (strain 972 / ATCC 24843) OX=284812 GN=hal4 PE=1 SV=1 && PF00069:Protein kinase domain	Pkinase
616143	3297.39	3249.07	4026.39	1803.27	1768.5	17.5677	41.045	13.4517	9.72647	25.3343	7.06163	1.35149e-82	9.71381e-80	estExt_fgenesh1_pg.C_110132	scaffold_11	543157	544684	-	1131	protein_coding	- && - && -	-
619990	2398.59	2305.5	2148.69	1982.79	1266.74	689.531	682.943	732.055	853.768	1137.93	1.30258	1.83548e-09	2.51886e-08	estExt_fgenesh1_pg.C_430062	scaffold_43	336067	338649	+	2284	protein_coding	- && - && -	-
novel.106	649.195	149.912	283.468	585.963	291.793	3526.71	1695.39	2360.42	3424.8	1189.65	-2.63752	7.21066e-11	1.20702e-09	-	scaffold_123	50153	51236	+	954	-	- && - && -	-
584600	1970.08	2462.27	2218.99	3091.18	1856.24	508.584	495.961	475.765	693.822	348.346	2.20137	1.46174e-25	1.24519e-23	fgenesh1_kg.17_#_210_#_Locus2551v1rpkm50.28	scaffold_17	590194	591987	+	1330	protein_coding	- && - && -	-
583409	342.809	576.131	507.975	342.904	594.43	2383.05	2218.71	3799.04	1688.08	1658.34	-2.31305	1.23203e-17	5.17093e-16	fgenesh1_kg.12_#_195_#_Locus6846v1rpkm9.90	scaffold_12	661674	664023	+	1914	protein_coding	- && - && PF02417:Chromate transporter	-
597363	85.7022	76.4256	82.7728	103.88	124.209	870.478	3094.34	1694.21	1642.69	6163.61	-4.83086	2.61317e-29	2.80854e-27	fgenesh1_pg.22_#_28	scaffold_22	108217	108722	+	384	protein_coding	- && - && -	-
195785	1594.06	2098.76	1868.62	2356.96	1442.21	921.424	923.513	826.925	818.105	1085.15	1.03312	5.48005e-10	8.17387e-09	CE195404_1996	scaffold_26	601928	605396	-	3400	protein_coding	- && - && -	-
477581	1689.41	1637.27	1709.88	2467.9	1900.6	737.842	803.798	892.06	991.02	1037.65	1.07595	4.05062e-11	7.01538e-10	CE477200_10888	scaffold_9	822310	823289	-	980	protein_coding	- && - && -	-
640109	396.373	205.761	792.578	698.919	696.952	2647.45	952.016	3915.86	1684.84	1861.01	-1.98723	9.18559e-07	7.56151e-06	MIX6008_5_25	scaffold_17	246434	248180	+	1521	protein_coding	- && sp|Q9FMX3|STP11_ARATH Sugar transport protein 11 OS=Arabidopsis thaliana OX=3702 GN=STP11 PE=1 SV=1 && -	-
596979	783.104	530.08	641.773	515.365	499.795	1446.7	1443.42	3575.32	1272.01	3049.61	-1.8611	2.34389e-09	3.15833e-08	fgenesh1_pg.20_#_2	scaffold_20	8333	9979	+	1584	protein_coding	- && sp|P36150|SUMT_YEAST Uroporphyrinogen-III C-methyltransferase OS=Saccharomyces cerevisiae (strain ATCC 204508 / S288c) OX=559292 GN=MET1 PE=1 SV=1 && PF00590:Tetrapyrrole (Corrin/Porphyrin) Methylases|PF14823:Sirohaem biosynthesis protein C-terminal|PF14824:Sirohaem biosynthesis protein central	-
545761	1180.55	356.653	922.973	764.474	721.597	1697.92	1253.01	1342.34	3086.53	2416.25	-1.31178	8.10134e-05	0.000423287	e_gw1.189.8.1	scaffold_189	6865	8427	+	1503	protein_coding	- && sp|W6Q5R7|PRX3_PENRF FAD-dependent monooxygenase prx3 OS=Penicillium roqueforti (strain FM164) OX=1365484 GN=prx3 PE=3 SV=1 && -	-
198308	1771.89	1791.1	1789.25	1986.83	2223.94	794.059	794.677	733.471	931.58	922.589	1.1963	8.38289e-23	5.70434e-21	CE197927_4936	scaffold_27	117625	118167	+	543	protein_coding	- && - && -	-
483651	275.318	67.6072	121.324	101.863	145.897	1682.1	1445.7	2781.67	2699.64	4304.71	-4.1815	6.86439e-28	6.68987e-26	CE483270_143	scaffold_93	63590	65335	+	1746	protein_coding	- && - && PF11915:Protein of unknown function (DUF3433)	-
541183	2156.48	4254.36	2933.33	1920.26	839.892	164.258	226.888	184.076	266.938	659.746	3.01142	1.19686e-11	2.27533e-10	e_gw1.49.162.1	scaffold_49	336211	337152	-	882	protein_coding	- && sp|P53899|CUZ1_YEAST CDC48-associated ubiquitin-like/zinc finger protein 1 OS=Saccharomyces cerevisiae (strain ATCC 204508 / S288c) OX=559292 GN=CUZ1 PE=1 SV=1 && -	-
578142	1168.76	5900.45	3403.89	1286.9	931.57	162.501	181.282	150.801	220.467	149.894	3.87557	6.97263e-18	3.00319e-16	estExt_Genewise1Plus.C_840044	scaffold_84	94055	95944	-	1820	protein_coding	- && sp|Q04894|ADH6_YEAST NADP-dependent alcohol dehydrogenase 6 OS=Saccharomyces cerevisiae (strain ATCC 204508 / S288c) OX=559292 GN=ADH6 PE=1 SV=1 && PF08240:Alcohol dehydrogenase GroES-like domain	ADH_N
593251	2519.65	2125.22	2399.28	1378.68	1165.2	774.734	887.028	644.265	846.203	808.585	1.27576	3.62608e-08	3.92655e-07	fgenesh1_pg.2_#_252	scaffold_2	1097750	1099187	+	1140	protein_coding	- && sp|O94397|SGF73_SCHPO SAGA-associated factor 73 OS=Schizosaccharomyces pombe (strain 972 / ATCC 24843) OX=284812 GN=sgf73 PE=3 SV=1 && -	-
620563	1246.97	259.651	467.156	1738.73	361.784	3009.34	762.753	1954.74	2224.12	1508.44	-1.2153	0.0146816	0.0386534	estExt_fgenesh1_pg.C_520006	scaffold_52	44820	53191	+	6947	protein_coding	- && sp|O15050|TRNK1_HUMAN TPR and ankyrin repeat-containing protein 1 OS=Homo sapiens OX=9606 GN=TRANK1 PE=2 SV=4 && -	-
577219	1775.11	3476.38	2582.96	1183.02	980.859	573.585	624.796	757.543	609.526	921.534	1.51965	3.29171e-06	2.39284e-05	estExt_Genewise1Plus.C_670108	scaffold_67	202908	203909	+	930	protein_coding	- && - && -	-
518209	808.815	4968.64	1413.94	878.44	4527.73	187.096	426.412	96.9938	78.8925	79.1696	3.85908	4.86107e-08	5.12866e-07	gw1.40.133.1	scaffold_40	312928	313378	+	390	protein_coding	- && - && -	-
610234	1999	3479.32	2827.88	786.662	585.558	585.004	932.634	609.574	680.853	907.811	1.38125	0.00108031	0.00413291	estExt_fgenesh1_pm.C_130002	scaffold_13	26042	27773	-	1668	protein_coding	- && sp|I1RV17|BUT77_GIBZE NADH:flavin oxidoreductase FG08077 OS=Gibberella zeae (strain ATCC MYA-4620 / CBS 123657 / FGSC 9075 / NRRL 31084 / PH-1) OX=229533 GN=FG08077 PE=2 SV=1 && -	-
587409	1175.19	5949.44	2720.16	2483.03	497.823	86.0816	127.696	114.693	115.637	107.671	4.53919	2.7288e-21	1.59295e-19	fgenesh1_kg.33_#_101_#_Locus4671v1rpkm20.57	scaffold_33	331164	332736	+	1426	protein_coding	- && sp|Q1QU27|ISFD2_CHRSD Sulfoacetaldehyde reductase 2 OS=Chromohalobacter salexigens (strain ATCC BAA-138 / DSM 3043 / CIP 106854 / NCIMB 13768 / 1H11) OX=290398 GN=isfD2 PE=1 SV=1 && -	-
608312	1862.95	2057.61	2050.04	2758.36	1179.99	722.91	426.412	809.934	821.347	678.747	1.51768	8.3211e-10	1.20672e-08	estExt_fgenesh1_pm.C_10103	scaffold_1	675639	678116	-	1954	protein_coding	- && sp|Q4WRQ4|MFSB_ASPFU Major facilitator superfamily multidrug transporter mfsB OS=Neosartorya fumigata (strain ATCC MYA-4609 / Af293 / CBS 101355 / FGSC A1100) OX=330879 GN=mfsB PE=2 SV=1 && -	-
593689	2266.82	1768.57	1986.55	2266.19	984.803	592.031	940.615	581.255	846.203	1129.49	1.18167	1.02738e-05	6.67131e-05	fgenesh1_pg.4_#_76	scaffold_4	347408	349671	+	2154	protein_coding	- && - && -	-
370597	602.058	824.024	670.119	848.183	748.213	2043.12	2563.03	1857.04	1627.56	1571.78	-1.38737	2.0651e-15	6.2827e-14	CE370216_1144	scaffold_58	71054	72278	+	1148	protein_coding	- && - && -	-
623024	1754.75	2613.17	2226.93	2067.51	985.788	613.112	819.76	664.089	812.701	767.417	1.39209	6.83303e-09	8.46766e-08	gm1.675_g	scaffold_2	911174	912239	+	816	protein_coding	- && sp|P22697|CYS3_NEUCR Regulatory protein cys-3 OS=Neurospora crassa (strain ATCC 24698 / 74-OR23-1A / CBS 708.71 / DSM 1257 / FGSC 987) OX=367110 GN=cys-3 PE=1 SV=1 && PF07716:Basic region leucine zipper	bZIP_2
664689	903.087	832.843	912.768	568.817	810.318	1484.47	1644.08	2288.2	2074.98	1732.23	-1.19582	3.0925e-11	5.49671e-10	estExt_Genemark1.C_290073	scaffold_29	284004	286307	-	1816	protein_coding	- && - && -	-
438082	2231.47	1802.86	2205.38	1891.02	2210.14	512.976	473.158	528.864	552.248	725.193	1.88907	9.16033e-38	1.52672e-35	CE437701_988	scaffold_77	48768	49877	+	988	protein_coding	- && - && -	-
600036	2776.75	2176.17	2912.92	1447.26	1433.34	433.922	275.914	654.885	375.01	614.356	2.18957	6.96407e-14	1.82015e-12	fgenesh1_pg.46_#_22	scaffold_46	133676	134407	+	645	protein_coding	- && - && -	-
591759	2391.09	2948.26	2512.66	1940.43	883.266	404.056	507.362	307.265	462.548	733.638	2.14506	1.57832e-11	2.93225e-10	fgenesh1_kg.92_#_9_#_Locus10383v3rpkm0.00_PRE	scaffold_92	27411	28579	+	1169	protein_coding	- && - && -	-
481977	1709.76	4180.87	2578.43	1166.88	665.407	479.597	1007.88	351.16	560.893	385.292	1.88766	1.89276e-05	0.000116213	CE481596_2641	scaffold_91	88574	90591	+	1789	protein_coding	- && sp|P32953|CYBL_RHOGR (S)-mandelate dehydrogenase, mitochondrial OS=Rhodotorula graminis OX=29898 PE=1 SV=2 && -	-
599122	1899.38	1604.94	1800.59	1787.14	1644.3	829.194	639.618	946.574	727.324	1150.6	1.02435	1.75506e-09	2.42005e-08	fgenesh1_pg.36_#_47	scaffold_36	264709	268667	+	3513	protein_coding	- && - && -	-
256224	2888.17	3495	2757.58	951.055	737.37	243.312	367.125	179.12	390.14	1009.15	2.30724	4.17073e-06	2.95887e-05	CE255843_37760	scaffold_35	250709	251584	-	876	protein_coding	- && - && -	-
630703	723.113	739.76	1056.77	738.252	703.853	1393.99	1950.78	2257.76	1186.63	2266.36	-1.19304	6.35316e-08	6.54671e-07	gm1.8354_g	scaffold_50	89103	90777	-	1560	protein_coding	- && - && -	-
581628	827.027	743.68	868.547	653.535	965.087	1739.2	1473.06	2271.92	1880.45	1574.95	-1.14009	4.4251e-12	8.91221e-11	fgenesh1_kg.6_#_322_#_Locus4496v1rpkm21.90	scaffold_6	908514	909629	+	714	protein_coding	- && sp|Q9Y818|UBC15_SCHPO Ubiquitin-conjugating enzyme E2 15 OS=Schizosaccharomyces pombe (strain 972 / ATCC 24843) OX=284812 GN=ubc15 PE=1 SV=1 && -	-
570338	1589.78	2196.75	1479.71	1831.51	1540.79	772.099	985.08	631.522	879.706	1042.93	1.00383	2.65935e-08	2.95483e-07	estExt_Genewise1Plus.C_180179	scaffold_18	386426	390019	+	3468	protein_coding	- && sp|F4HW51|CHR20_ARATH Protein CHROMATIN REMODELING 20 OS=Arabidopsis thaliana OX=3702 GN=ATRX PE=2 SV=2 && -	-
613949	2063.28	1593.18	2304.03	2019.1	1364.33	716.761	580.331	703.736	867.818	699.859	1.38846	8.87201e-15	2.55276e-13	estExt_fgenesh1_pg.C_20148	scaffold_2	621972	623678	+	1636	protein_coding	- && - && -	-
592487	874.163	577.111	701.868	1252.61	768.915	2080.01	1450.26	1492.43	2034.99	1649.89	-1.06056	1.70194e-06	1.31902e-05	fgenesh1_kg.187_#_2_#_Locus3186v2rpkm20.45	scaffold_187	3245	4846	-	1343	protein_coding	- && - && -	-
585415	644.909	263.57	710.939	125.059	759.057	2000.08	1419.47	3635.5	1895.58	1419.77	-2.05078	3.09108e-06	2.25841e-05	fgenesh1_kg.21_#_97_#_Locus4346v3rpkm2.42	scaffold_21	313080	314559	-	1362	protein_coding	- && sp|Q8NQC8|ACR3_CORGL Arsenical-resistance protein Acr3 OS=Corynebacterium glutamicum (strain ATCC 13032 / DSM 20300 / BCRC 11384 / JCM 1318 / LMG 3730 / NCIMB 10025) OX=196627 GN=acr3 PE=1 SV=2 && PF01758:Sodium Bile acid symporter family	-
606482	2595.71	1942.97	2762.12	1306.06	1316.03	590.274	486.839	494.173	609.526	739.971	1.76451	1.47725e-12	3.18135e-11	fgenesh1_pm.32_#_43	scaffold_32	337396	339547	-	1857	protein_coding	- && - && -	-
453450	2157.55	1714.68	2305.17	1128.56	1420.52	707.977	510.782	703.028	765.149	1338.49	1.11628	7.25629e-05	0.000384019	CE453069_2075	scaffold_8	796727	798421	-	1695	protein_coding	- && - && -	-
590191	527.069	569.272	561.267	741.278	698.924	1851.63	2209.59	1891.73	2025.27	1635.12	-1.63323	7.33022e-30	8.18423e-28	fgenesh1_kg.58_#_14_#_Locus2825v1rpkm43.39	scaffold_58	69807	70909	-	1103	protein_coding	- && - && -	-
586820	4479.01	1179.7	1196.24	703.962	2421.1	691.288	440.094	276.114	540.36	775.862	1.87368	2.98395e-05	0.000173925	fgenesh1_kg.29_#_87_#_Locus307v1rpkm469.09	scaffold_29	237065	238419	-	1221	protein_coding	- && sp|B5BLW5|ARE_SACSO Arylesterase OS=Saccharolobus solfataricus OX=2287 GN=are PE=1 SV=1 && -	-
588139	865.593	3160.88	1544.34	1915.22	1461.92	889.803	1146.98	518.952	788.925	307.178	1.29325	0.000664995	0.00271861	fgenesh1_kg.38_#_106_#_Locus9111v3rpkm0.43_PRE	scaffold_38	347722	349098	-	1377	protein_coding	- && - && -	-
221483	1772.97	2871.84	2767.79	4312.52	789.617	13.1758	18.2422	9.91177	14.0494	11.6115	7.55715	8.26978e-76	4.59977e-73	CE221102_11151	scaffold_3	489943	491264	-	1233	protein_coding	- && - && -	-
591975	2246.47	1607.88	2031.9	1403.89	1244.06	635.071	538.146	668.337	886.19	1312.1	1.07915	5.81316e-05	0.000316981	fgenesh1_kg.105_#_14_#_Locus1521v1rpkm90.76	scaffold_105	16798	18046	-	1085	protein_coding	- && - && -	-
552795	6285.19	1704.88	1655.46	1341.36	1250.97	36.0137	26.2232	46.7269	25.9373	42.2238	6.10569	2.39163e-43	5.39289e-41	estExt_Genewise1.C_140286	scaffold_14	538651	542149	-	3372	protein_coding	- && sp|A0A1B1ZGB5|NPS10_HETAN Adenylate-forming reductase Nps10 OS=Heterobasidion annosum OX=13563 GN=nps10 PE=2 SV=1 && PF00501:AMP-binding enzyme	AMP-binding
586268	2174.69	1586.32	1776.78	2407.39	1186.89	478.719	424.132	698.072	792.167	795.918	1.51773	1.13723e-09	1.60075e-08	fgenesh1_kg.26_#_15_#_Locus5070v1rpkm17.99	scaffold_26	78930	81899	-	2439	protein_coding	- && - && PF17111:Fungal N-terminal domain of STAND proteins	-
581976	1694.76	2540.66	2618.11	957.106	691.038	546.355	971.399	538.776	813.782	914.144	1.16802	0.00116831	0.00442249	fgenesh1_kg.7_#_281_#_Locus6847v1rpkm9.90	scaffold_7	928427	930877	+	2098	protein_coding	- && sp|Q3U213|SRAC1_MOUSE Protein SERAC1 OS=Mus musculus OX=10090 GN=Serac1 PE=2 SV=1 && -	-
591495	1274.82	2216.34	1893.57	1731.67	1008.46	794.937	892.729	701.612	812.701	861.365	1.00004	3.08632e-06	2.25637e-05	fgenesh1_kg.83_#_36_#_Locus1252v1rpkm108.99	scaffold_83	79186	80863	-	1060	protein_coding	- && sp|Q9P782|YNY8_SCHPO Uncharacterized protein C1711.08 OS=Schizosaccharomyces pombe (strain 972 / ATCC 24843) OX=284812 GN=SPBC1711.08 PE=2 SV=1 && -	-
617273	1868.31	3048.2	2646.46	2109.87	887.21	301.286	355.723	312.221	252.888	342.012	2.75528	3.58929e-22	2.37223e-20	estExt_fgenesh1_pg.C_180124	scaffold_18	624260	625954	+	1290	protein_coding	- && sp|Q9UT98|POS5_SCHPO NADH kinase pos5, mitochondrial OS=Schizosaccharomyces pombe (strain 972 / ATCC 24843) OX=284812 GN=pos5 PE=3 SV=2 && PF01513:ATP-NAD kinase	NAD_kinase
591618	162.834	163.629	164.412	85.726	117.309	1513.46	2537.95	2097.05	2110.65	3150.95	-4.04012	8.88665e-61	3.29666e-58	fgenesh1_kg.86_#_28_#_Locus99v1rpkm1539.01	scaffold_86	123789	124707	-	857	protein_coding	- && - && -	-
604200	1430.16	2580.83	1874.29	2041.29	955.229	599.936	534.725	753.295	747.858	579.521	1.46556	5.81428e-09	7.28369e-08	fgenesh1_pm.7_#_115	scaffold_7	570661	572516	-	1707	protein_coding	- && sp|Q7SEY9|ERO1_NEUCR Endoplasmic reticulum oxidoreductin-1 OS=Neurospora crassa (strain ATCC 24698 / 74-OR23-1A / CBS 708.71 / DSM 1257 / FGSC 987) OX=367110 GN=ero-1 PE=3 SV=1 && -	-
186717	2056.85	2233	1856.15	1640.9	1151.4	642.098	653.3	480.013	583.588	701.97	1.54667	4.56944e-15	1.36136e-13	CE186336_3676	scaffold_25	291832	295204	-	3373	protein_coding	- && - && -	-
595670	2617.13	1895.94	2043.24	1686.28	1028.18	527.909	330.64	466.561	504.696	771.639	1.8333	2.52872e-11	4.5509e-10	fgenesh1_pg.12_#_75	scaffold_12	283501	284938	+	1224	protein_coding	- && sp|O42956|ART1_SCHPO Arrestin family protein 1 OS=Schizosaccharomyces pombe (strain 972 / ATCC 24843) OX=284812 GN=art1 PE=3 SV=1 && -	-
569012	1942.23	1228.69	2524	1192.1	2541.36	323.245	379.666	585.503	451.741	692.47	1.95424	1.43883e-11	2.69488e-10	estExt_Genewise1Plus.C_130336	scaffold_13	764433	765597	+	1077	protein_coding	- && sp|Q00298|CUTI_BOTFU Cutinase OS=Botryotinia fuckeliana OX=40559 GN=cutA PE=3 SV=1 && -	-
631501	1662.62	2082.11	1891.3	2675.66	1296.31	576.22	555.248	337	396.624	357.846	2.11226	3.21588e-19	1.58045e-17	gm1.9152_g	scaffold_61	98274	99408	+	666	protein_coding	- && - && -	-
630459	837.739	489.907	827.728	522.424	1085.35	1863.93	1260.99	1876.16	1540.03	1512.67	-1.09811	3.97444e-06	2.84419e-05	gm1.8110_g	scaffold_47	215152	217985	-	2310	protein_coding	- && sp|Q5B9F2|BGLL_EMENI Probable beta-glucosidase L OS=Emericella nidulans (strain FGSC A4 / ATCC 38163 / CBS 112.46 / NRRL 194 / M139) OX=227321 GN=bglL PE=3 SV=1 && -	-
183208	2263.61	3169.7	1949.13	2536.48	473.178	317.975	239.429	164.96	338.265	362.069	2.8694	6.42953e-13	1.47584e-11	CE182827_11807	scaffold_24	611674	612441	-	768	protein_coding	- && - && -	-
187642	688.832	377.229	680.324	336.853	1036.06	1194.6	1933.68	1130.65	2143.07	2281.14	-1.4768	6.95513e-06	4.70494e-05	CE187261_1352	scaffold_25	397730	399490	-	1697	protein_coding	- && - && -	-
558104	2642.84	1417.79	2399.28	2507.23	2300.83	81.6897	80.9499	84.2501	118.879	112.949	4.56006	5.75709e-103	6.01877e-100	estExt_Genewise1.C_380179	scaffold_38	435327	437623	-	1999	protein_coding	- && sp|F2T0J9|MFS2_TRIRC MFS-type efflux pump MFS2 OS=Trichophyton rubrum (strain ATCC MYA-4607 / CBS 118892) OX=559305 GN=MFS2 PE=2 SV=1 && -	-
630203	1639.06	2804.23	1615.77	1520.88	1031.13	497.165	540.426	511.872	462.548	901.477	1.56378	2.25284e-08	2.53004e-07	gm1.7854_g	scaffold_44	434118	434719	-	468	protein_coding	- && - && -	-
567396	1445.15	1359.98	2012.63	1489.62	1504.31	477.841	706.886	1157.55	886.19	396.903	1.10683	7.61579e-05	0.000400098	estExt_Genewise1Plus.C_90311	scaffold_9	709384	711314	-	1779	protein_coding	- && sp|Q9HFR6|DHE4_TUBBO NADP-specific glutamate dehydrogenase OS=Tuber borchii OX=42251 GN=GDH PE=3 SV=1 && -	-
151228	1912.23	1406.03	1610.1	1633.84	1804.98	522.638	493.68	596.122	664.642	791.696	1.44736	6.43459e-19	3.05776e-17	CE150847_2623	scaffold_20	609274	611243	-	1692	protein_coding	- && sp|A0A1D8PN14|GIT4_CANAL Glycerophosphocholine permease GIT4 OS=Candida albicans (strain SC5314 / ATCC MYA-2876) OX=237561 GN=GIT4 PE=1 SV=1 && -	-
629245	2490.72	2209.48	1893.57	2135.08	1029.16	186.217	164.18	167.084	315.57	819.141	2.56297	4.31374e-09	5.56144e-08	gm1.6896_g	scaffold_35	413916	414400	-	390	protein_coding	- && - && -	-
528908	3137.77	2367.23	2469.58	1147.72	594.43	109.798	169.881	195.404	306.924	843.42	2.58017	1.35956e-06	1.08501e-05	e_gw1.4.170.1	scaffold_4	870451	871837	+	777	protein_coding	- && sp|O59806|YJV8_SCHPO Uncharacterized N-acetyltransferase C550.08 OS=Schizosaccharomyces pombe (strain 972 / ATCC 24843) OX=284812 GN=SPCC550.08 PE=3 SV=1 && -	-
585636	1754.75	2062.51	2149.82	1380.69	1168.16	678.112	844.843	450.986	439.853	390.57	1.60284	8.59796e-10	1.2453e-08	fgenesh1_kg.22_#_101_#_Locus3461v1rpkm32.73	scaffold_22	401603	403742	-	1880	protein_coding	- && - && -	-
592060	891.303	306.682	339.028	536.544	379.529	1098.86	902.99	1202.16	2133.34	3494.02	-1.848	4.80364e-06	3.37252e-05	fgenesh1_kg.109_#_4_#_Locus9439v4rpkm0.25_PRE	scaffold_109	9578	10587	-	881	protein_coding	- && - && -	-
585750	1802.96	3316.67	2259.81	779.603	1227.31	332.029	427.552	356.824	376.09	390.57	2.31778	8.85535e-13	1.97741e-11	fgenesh1_kg.23_#_22_#_Locus8635v1rpkm5.72	scaffold_23	71711	74195	-	2324	protein_coding	- && - && -	-
639560	1627.27	1854.79	1274.47	1901.1	1098.17	608.72	817.48	530.28	666.804	883.532	1.14611	4.92188e-08	5.1833e-07	MIX5459_978_49	scaffold_16	337222	338314	+	1008	protein_coding	- && sp|Q8X1T0|SDU1_SCHPO DeSI-like protein sdu1 OS=Schizosaccharomyces pombe (strain 972 / ATCC 24843) OX=284812 GN=sdu1 PE=1 SV=1 && PF05903:PPPDE putative peptidase domain	-
289885	296.744	1276.7	468.29	529.484	552.042	1784.88	3775	852.413	1012.63	643.912	-1.369	0.0047161	0.014674	CE289504_27675	scaffold_4	1180294	1181199	-	715	protein_coding	- && sp|P34762|CON6_NEUCR Conidiation-specific protein 6 OS=Neurospora crassa (strain ATCC 24698 / 74-OR23-1A / CBS 708.71 / DSM 1257 / FGSC 987) OX=367110 GN=con-6 PE=2 SV=1 && -	-
595223	1460.15	2202.62	2373.2	861.294	787.645	713.248	786.696	737.011	616.01	641.801	1.13667	0.000193371	0.000913252	fgenesh1_pg.10_#_47	scaffold_10	203786	205611	+	1749	protein_coding	- && - && -	-
582067	1786.89	730.942	1543.2	1788.14	1601.91	653.517	399.049	857.369	969.405	823.363	1.00856	0.000488719	0.00207085	fgenesh1_kg.8_#_55_#_Locus2949v1rpkm40.71	scaffold_8	206912	209602	+	2497	protein_coding	- && sp|D4AYG1|KLDC1_ARTBC Kelch repeat-containing protein ARB_01230 OS=Arthroderma benhamiae (strain ATCC MYA-4681 / CBS 112371) OX=663331 GN=ARB_01230 PE=1 SV=1 && PF13854:Kelch motif	-
592355	99.6289	44.0917	68.0324	91.7773	102.522	1365.01	2193.63	2429.8	1189.87	3523.57	-4.72008	5.31379e-47	1.42113e-44	fgenesh1_kg.136_#_7_#_Locus14279v2rpkm0.56	scaffold_136	36757	37669	-	738	protein_coding	- && - && -	-
586550	1999	2866.94	1767.71	1870.84	643.72	407.57	522.184	137.349	427.965	454.961	2.231	1.04793e-08	1.25534e-07	fgenesh1_kg.27_#_122_#_Locus2088v1rpkm62.40	scaffold_27	511660	512614	-	955	protein_coding	- && - && -	-
561595	1811.53	2874.78	2279.09	2405.37	1160.27	109.798	140.237	55.9307	145.897	106.615	4.24194	1.26289e-46	3.22737e-44	estExt_Genewise1.C_790053	scaffold_79	145226	147142	+	1684	protein_coding	- && sp|Q8TF71|MOT10_HUMAN Monocarboxylate transporter 10 OS=Homo sapiens OX=9606 GN=SLC16A10 PE=1 SV=1 && -	-
631399	1688.33	3078.58	2250.74	1236.47	617.104	293.38	532.445	259.122	462.548	669.247	2.00145	3.31391e-07	2.98354e-06	gm1.9050_g	scaffold_59	172732	173009	-	162	protein_coding	- && - && -	-
549188	1431.23	1523.61	1894.7	1588.45	1763.58	576.22	457.196	613.114	496.05	723.082	1.5162	4.29428e-22	2.80592e-20	estExt_Genewise1.C_5_t20056	scaffold_5	1114205	1115574	+	1245	protein_coding	- && - && -	-
626796	1825.46	2268.27	1965	1436.16	946.357	482.233	580.331	404.967	564.136	545.742	1.71232	1.70111e-13	4.27135e-12	gm1.4447_g	scaffold_18	598709	600686	+	1887	protein_coding	- && sp|Q9H841|NPAL2_HUMAN NIPA-like protein 2 OS=Homo sapiens OX=9606 GN=NIPAL2 PE=2 SV=2 && PF05653:Magnesium transporter NIPA	DUF803
623447	537.782	1799.92	2026.23	5307.95	1263.78	8.78384	19.3824	14.1597	11.8879	6.33356	7.49908	1.33057e-47	3.8254e-45	gm1.1098_g	scaffold_3	1198659	1199104	-	378	protein_coding	- && - && -	-
667764	2618.2	1511.85	2171.37	795.739	703.853	713.248	281.614	505.501	555.49	1059.82	1.324	0.00120802	0.00454935	estExt_Genemark1.C_750030	scaffold_75	114548	115762	-	1215	protein_coding	- && - && -	-
527285	1381.95	1510.87	1594.23	1751.84	1366.3	663.18	484.559	702.32	662.481	783.251	1.20562	1.60381e-15	4.97137e-14	e_gw1.1.438.1	scaffold_1	653603	655073	+	1323	protein_coding	- && sp|Q4WI46|CRF2_ASPFU Probable glycosidase crf2 OS=Neosartorya fumigata (strain ATCC MYA-4609 / Af293 / CBS 101355 / FGSC A1100) OX=330879 GN=crf2 PE=1 SV=1 && PF00722:Glycosyl hydrolases family 16	-
novel.1009	316.027	60.7485	113.387	107.914	145.897	1540.68	785.556	2601.13	1942.05	3283.95	-3.77112	4.99025e-18	2.17378e-16	-	scaffold_93	61136	63552	-	2354	-	- && - && -	-
628799	909.515	1281.6	1669.06	4918.66	1795.12	21.9596	52.4464	15.5756	109.153	64.3912	5.33253	3.80961e-24	2.90136e-22	gm1.6450_g	scaffold_32	57921	61303	-	1221	protein_coding	- && - && PF09792:Ubiquitin 3 binding protein But2 C-terminal domain	-
534932	555.993	703.507	586.213	672.697	606.26	1425.62	1474.2	1312.6	2081.47	1407.11	-1.30063	2.15016e-16	7.49298e-15	e_gw1.18.258.1	scaffold_18	8483	8822	+	252	protein_coding	- && sp|Q4IJW4|TIM8_GIBZE Mitochondrial import inner membrane translocase subunit TIM8 OS=Gibberella zeae (strain ATCC MYA-4620 / CBS 123657 / FGSC 9075 / NRRL 31084 / PH-1) OX=229533 GN=TIM8 PE=3 SV=1 && -	-
586585	552.779	721.144	913.902	434.681	842.849	1150.68	1685.13	1327.47	1435.2	1757.56	-1.08579	1.31841e-06	1.05657e-05	fgenesh1_kg.28_#_19_#_Locus12289v2rpkm0.28	scaffold_28	44061	45089	+	1029	protein_coding	- && sp|Q5AYI7|BIOB_EMENI Biotin synthase, mitochondrial OS=Emericella nidulans (strain FGSC A4 / ATCC 38163 / CBS 112.46 / NRRL 194 / M139) OX=227321 GN=bioB PE=2 SV=1 && PF06968:Biotin and Thiamin Synthesis associated domain|PF04055:Radical SAM superfamily	Radical_SAM
431141	1542.64	1931.22	1489.91	832.047	1435.31	722.91	780.995	690.284	595.476	649.19	1.07228	3.31468e-07	2.98354e-06	CE430760_785	scaffold_72	128473	130609	+	2055	protein_coding	- && - && -	-
620564	2017.22	1328.63	1745.03	3287.85	1564.45	65.8788	182.422	67.9665	204.256	202.674	3.78496	2.55533e-24	1.99907e-22	estExt_fgenesh1_pg.C_520008	scaffold_52	55622	58338	-	2655	protein_coding	- && - && PF11374:Protein of unknown function (DUF3176)	-
549371	458.507	306.682	513.645	455.861	487.965	1337.78	1149.26	1037.2	2377.58	2540.81	-1.92532	1.06778e-11	2.05343e-10	estExt_Genewise1.C_6_t10158	scaffold_6	249371	250780	-	1352	protein_coding	- && sp|Q75R32|CSNC_ASPOZ Endo-chitosanase C OS=Aspergillus oryzae OX=5062 GN=csnC PE=1 SV=2 && -	-
560601	621.341	691.749	614.56	611.176	556.97	1238.52	1637.24	1066.22	1536.78	2089.02	-1.2889	9.47789e-12	1.83495e-10	estExt_Genewise1.C_640028	scaffold_64	158394	160473	+	1950	protein_coding	- && - && -	-
632746	2008.65	1786.2	1687.2	4108.8	965.087	6.14869	6.84084	8.49581	14.0494	7.38916	7.94895	5.17458e-82	3.50045e-79	gm1.10397_g	scaffold_91	33829	35773	-	1731	protein_coding	- && sp|Q5K8R6|CXT1_CRYNJ Beta-1,2-xylosyltransferase 1 OS=Cryptococcus neoformans var. neoformans serotype D (strain JEC21 / ATCC MYA-565) OX=214684 GN=CXT1 PE=1 SV=1 && -	-
552914	2248.61	2312.36	2206.52	1749.82	1273.64	114.19	129.976	113.985	158.866	249.12	3.67851	1.50025e-45	3.59435e-43	estExt_Genewise1.C_150044	scaffold_15	224885	227473	-	2480	protein_coding	- && sp|P78612|PALF_EMENI pH-response regulator protein palF/RIM8 OS=Emericella nidulans (strain FGSC A4 / ATCC 38163 / CBS 112.46 / NRRL 194 / M139) OX=227321 GN=palF PE=2 SV=1 && PF00339:Arrestin (or S-antigen), N-terminal domain	-
301087	758.465	382.128	394.588	475.023	540.212	1538.93	921.232	1731.73	2607.78	1154.82	-1.64116	2.72736e-08	3.02747e-07	CE300706_3091	scaffold_42	271730	273396	-	1667	protein_coding	- && sp|Q5BD77|HOGA1_EMENI Probable 4-hydroxy-2-oxoglutarate aldolase, mitochondrial OS=Emericella nidulans (strain FGSC A4 / ATCC 38163 / CBS 112.46 / NRRL 194 / M139) OX=227321 GN=AN1503 PE=1 SV=1 && PF00701:Dihydrodipicolinate synthetase family	-
581145	614.914	748.579	774.436	499.228	636.819	1207.78	1755.81	1441.46	1483.83	1289.94	-1.13262	5.55711e-12	1.10757e-10	fgenesh1_kg.5_#_210_#_Locus7657v1rpkm7.61	scaffold_5	635842	637720	-	1575	protein_coding	- && sp|P44501|DDH_HAEIN 2-hydroxyacid dehydrogenase homolog OS=Haemophilus influenzae (strain ATCC 51907 / DSM 11121 / KW20 / Rd) OX=71421 GN=ddh PE=3 SV=1 && -	-
566345	1771.89	1558.89	1665.66	2005.99	790.602	588.517	346.602	506.916	510.1	658.691	1.57733	9.72913e-10	1.3916e-08	estExt_Genewise1Plus.C_7_t10028	scaffold_7	60927	62674	+	1604	protein_coding	- && sp|A5PJL1|PXMP4_BOVIN Peroxisomal membrane protein 4 OS=Bos taurus OX=9913 GN=PXMP4 PE=2 SV=1 && -	-
583349	2014	2278.07	1925.32	1737.72	751.171	239.799	310.118	235.759	364.202	468.684	2.42845	5.31394e-16	1.75604e-14	fgenesh1_kg.12_#_135_#_Locus4529v1rpkm21.71	scaffold_12	408140	410032	-	1309	protein_coding	- && sp|Q9X248|FABG_THEMA 3-oxoacyl-[acyl-carrier-protein] reductase FabG OS=Thermotoga maritima (strain ATCC 43589 / DSM 3109 / JCM 10099 / NBRC 100826 / MSB8) OX=243274 GN=fabG PE=3 SV=1 && -	-
580420	1629.41	1767.59	1928.72	1199.16	978.888	544.598	539.286	586.919	556.571	577.41	1.41937	2.58907e-13	6.38934e-12	fgenesh1_kg.3_#_187_#_Locus4057v1rpkm25.57	scaffold_3	663409	664596	+	1188	protein_coding	- && - && PF00023:Ankyrin repeat	Ank
87576	1963.65	1702.92	1865.22	1107.38	1121.83	432.165	385.367	326.381	511.18	889.866	1.60924	3.69496e-08	3.99737e-07	CE87195_5081	scaffold_15	206026	207806	+	1781	protein_coding	- && - && -	-
584147	1285.53	1755.83	1191.7	1172.93	1501.36	599.058	1023.85	346.204	798.652	566.854	1.05188	8.24447e-05	0.000428817	fgenesh1_kg.15_#_162_#_Locus6033v1rpkm12.98	scaffold_15	679402	681789	+	1970	protein_coding	- && sp|Q6Z7K5|MTP3_ORYSJ Metal tolerance protein 3 OS=Oryza sativa subsp. japonica OX=39947 GN=MTP3 PE=2 SV=1 && -	-
626386	1845.81	1981.19	1629.38	2685.75	1502.34	58.8517	127.696	47.4349	106.991	169.951	4.2447	8.03827e-39	1.40061e-36	gm1.4037_g	scaffold_16	355045	355575	-	432	protein_coding	- && - && -	-
662792	1751.54	1513.81	2218.99	1550.13	1599.93	264.393	228.028	372.4	323.135	315.623	2.51949	1.63573e-46	4.08932e-44	estExt_Genemark1.C_160012	scaffold_16	87976	89559	+	1229	protein_coding	- && sp|P40100|PUG1_YEAST Protoporphyrin uptake protein 1 OS=Saccharomyces cerevisiae (strain ATCC 204508 / S288c) OX=559292 GN=PUG1 PE=1 SV=1 && -	-
582854	2658.91	1074.86	1071.51	1303.04	965.087	540.206	624.796	346.912	890.513	659.746	1.20848	0.000189096	0.000895635	fgenesh1_kg.10_#_191_#_Locus1858v1rpkm72.62	scaffold_10	663928	665165	-	1181	protein_coding	- && sp|O05220|YWRF_BACSU Uncharacterized protein YwrF OS=Bacillus subtilis (strain 168) OX=224308 GN=ywrF PE=3 SV=1 && -	-
597347	1558.71	1131.69	1356.11	1670.14	1254.91	567.436	413.871	625.858	882.948	660.802	1.14568	3.70258e-08	4.00184e-07	fgenesh1_pg.22_#_12	scaffold_22	65710	67734	-	1659	protein_coding	- && sp|A2QTE5|EPAB_ASPNC Phenylacetyl-CoA ligase epaB OS=Aspergillus niger (strain CBS 513.88 / FGSC A1513) OX=425011 GN=epaB PE=3 SV=1 && -	-
591681	444.58	421.32	543.125	618.236	634.848	1603.93	1265.55	2019.17	1451.41	1119.99	-1.48716	1.05462e-13	2.70716e-12	fgenesh1_kg.89_#_2_#_Locus5284v1rpkm16.75	scaffold_89	8548	10749	-	1756	protein_coding	- && sp|Q9Y758|CP52M_DEBHN Cytochrome P450 52A13 OS=Debaryomyces hansenii OX=4959 GN=CYP52A13 PE=2 SV=1 && -	-
581951	1501.93	1693.12	1692.87	2008.01	1401.79	276.691	481.139	277.53	482.001	302.956	2.19085	4.85314e-25	3.95824e-23	fgenesh1_kg.7_#_256_#_Locus1351v1rpkm100.91	scaffold_7	853168	854537	+	1304	protein_coding	- && sp|Q9SHU5|ARF4_ARATH Probable ADP-ribosylation factor At2g15310 OS=Arabidopsis thaliana OX=3702 GN=At2g15310 PE=2 SV=3 && -	-
598392	1707.62	1505	1279.01	1482.56	1004.52	627.166	666.981	644.973	524.149	661.857	1.15885	1.18001e-12	2.5701e-11	fgenesh1_pg.29_#_119	scaffold_29	501911	504787	-	2877	protein_coding	- && - && -	-
666842	1667.98	1837.15	2174.77	1644.93	706.81	450.611	339.761	415.587	384.736	382.125	2.02481	7.14828e-15	2.08114e-13	estExt_Genemark1.C_540031	scaffold_54	96770	98672	-	1585	protein_coding	- && sp|Q06182|SWI10_SCHPO Mating-type switching protein swi10 OS=Schizosaccharomyces pombe (strain 972 / ATCC 24843) OX=284812 GN=swi10 PE=1 SV=1 && -	-
563726	795.96	421.32	605.489	515.365	693.995	1214.8	1563.13	785.154	1683.76	1663.62	-1.18808	1.77187e-06	1.36755e-05	estExt_Genewise1Plus.C_2_t10234	scaffold_2	386946	389105	-	2093	protein_coding	- && sp|P55306|CATA_SCHPO Catalase OS=Schizosaccharomyces pombe (strain 972 / ATCC 24843) OX=284812 GN=cta1 PE=1 SV=1 && -	-
629116	1525.5	1561.82	1683.8	1710.49	843.835	470.814	508.502	525.324	504.696	573.188	1.5041	2.07845e-14	5.73192e-13	gm1.6767_g	scaffold_34	394960	398062	+	2586	protein_coding	- && - && PF04082:Fungal specific transcription factor domain	Fungal_trans
604525	1325.17	1877.33	1203.04	1263.7	950.3	661.423	660.141	555.767	636.544	767.417	1.01307	9.87904e-08	9.90488e-07	fgenesh1_pm.10_#_27	scaffold_10	153858	156428	-	2409	protein_coding	- && sp|P87122|YDL6_SCHPO Putative cation exchanger C3A12.06c OS=Schizosaccharomyces pombe (strain 972 / ATCC 24843) OX=284812 GN=SPAC3A12.06c PE=3 SV=1 && -	-
542073	1549.07	1600.04	1090.79	1203.19	1147.46	476.084	257.671	649.221	657.077	1190.71	1.02853	0.00190144	0.00671782	e_gw1.59.98.1	scaffold_59	150183	152017	-	1773	protein_coding	- && sp|P40317|SOK1_YEAST Protein SOK1 OS=Saccharomyces cerevisiae (strain ATCC 204508 / S288c) OX=559292 GN=SOK1 PE=1 SV=2 && PF05794:T-complex protein 11	-
542763	1521.21	2171.27	1618.04	1292.95	718.64	440.07	537.006	416.295	472.274	633.356	1.55145	4.60761e-09	5.90061e-08	e_gw1.68.72.1	scaffold_68	176756	178007	-	864	protein_coding	- && sp|P32573|SPS19_YEAST Peroxisomal 2,4-dienoyl-CoA reductase SPS19 [(3E)-enoyl-CoA-producing] OS=Saccharomyces cerevisiae (strain ATCC 204508 / S288c) OX=559292 GN=SPS19 PE=1 SV=4 && -	-
542301	197.115	50.9504	137.199	148.256	101.536	1373.79	1904.03	1128.53	2665.05	2052.07	-3.84548	2.51731e-30	2.95398e-28	e_gw1.61.88.1	scaffold_61	13766	15064	-	1299	protein_coding	- && sp|B8NJH2|LEPH_ASPFN Cytochrome P450 monooxygenase lepH OS=Aspergillus flavus (strain ATCC 200026 / FGSC A1120 / NRRL 3357 / JCM 12722 / SRRC 167) OX=332952 GN=lepH PE=3 SV=1 && PF00067:Cytochrome P450	p450
604863	1694.76	1071.92	1435.48	1548.11	1093.24	629.801	371.685	739.135	449.579	679.803	1.25235	3.74883e-08	4.04044e-07	fgenesh1_pm.12_#_88	scaffold_12	492643	494964	+	1995	protein_coding	- && - && -	-
662400	64.2767	10.778	31.7485	5.04271	61.1189	1560.89	1476.48	2324.31	2509.43	1631.95	-5.7811	2.93374e-31	3.62774e-29	estExt_Genemark1.C_130124	scaffold_13	569020	570370	+	1225	protein_coding	- && - && -	-
613715	605.272	683.911	573.74	694.885	618.089	960.952	1796.86	797.19	1272.01	1668.89	-1.0315	7.20321e-06	4.86132e-05	estExt_fgenesh1_pg.C_10349	scaffold_1	1548347	1549423	+	960	protein_coding	- && - && -	-
591557	1622.99	1543.21	1772.24	1826.47	1749.77	151.96	339.761	204.607	225.87	218.508	2.90354	8.49096e-49	2.50375e-46	fgenesh1_kg.85_#_2_#_Locus1133v1rpkm119.76	scaffold_85	7495	8158	-	469	protein_coding	- && - && -	-
575935	1762.25	1853.81	1980.88	1858.74	1465.87	132.636	177.862	80.0022	192.368	124.56	3.66287	9.82809e-60	3.53197e-57	estExt_Genewise1Plus.C_490033	scaffold_49	104429	105578	+	1096	protein_coding	- && - && -	-
549652	491.717	1012.15	420.667	547.638	651.606	1060.21	2216.43	742.675	1299.02	1172.77	-1.05444	0.000807081	0.00321602	estExt_Genewise1.C_6_t10451	scaffold_6	827303	829467	+	1800	protein_coding	- && sp|P53955|SLM2_YEAST Phosphatidylinositol 4,5-bisphosphate-binding protein SLM2 OS=Saccharomyces cerevisiae (strain ATCC 204508 / S288c) OX=559292 GN=SLM2 PE=1 SV=1 && -	-
316951	1949.73	1585.34	1966.14	1336.32	963.115	211.69	311.258	203.899	431.207	652.357	2.10849	2.67146e-10	4.16284e-09	CE316570_5090	scaffold_46	213142	214293	+	1152	protein_coding	- && - && -	-
590977	425.297	315.5	425.203	475.023	740.327	1859.54	1030.69	1404.64	1535.7	1397.61	-1.60184	3.15397e-11	5.58869e-10	fgenesh1_kg.71_#_33_#_Locus5014v1rpkm18.39	scaffold_71	144716	148096	+	2787	protein_coding	- && sp|O50017|PARP2_MAIZE Poly [ADP-ribose] polymerase 2 OS=Zea mays OX=4577 GN=PARP2 PE=2 SV=1 && -	-
664522	1827.6	2354.5	1903.77	1252.61	957.201	221.353	263.372	195.404	265.857	346.235	2.68399	5.51313e-25	4.43364e-23	estExt_Genemark1.C_280004	scaffold_28	18963	20810	+	1848	protein_coding	- && - && -	-
579708	2014	1065.06	1904.91	1186.04	816.233	452.368	420.711	446.03	609.526	651.302	1.43734	9.21189e-08	9.2602e-07	fgenesh1_kg.1_#_595_#_Locus4363v1rpkm22.90	scaffold_1	1965049	1966920	+	1872	protein_coding	- && - && -	-
580411	609.557	3140.31	1017.08	849.192	1247.02	597.301	947.456	486.385	421.481	237.509	1.35145	0.00234275	0.0080495	fgenesh1_kg.3_#_178_#_Locus601v1rpkm239.05	scaffold_3	611967	612714	-	611	protein_coding	- && - && -	-
579750	532.425	455.614	543.125	596.048	790.602	1814.74	954.297	1246.76	1348.74	1201.27	-1.17024	2.23761e-08	2.51539e-07	fgenesh1_kg.2_#_36_#_Locus4951v1rpkm18.83	scaffold_2	118450	120426	+	1839	protein_coding	- && sp|O13911|PNK1_SCHPO Bifunctional polynucleotide phosphatase/kinase OS=Schizosaccharomyces pombe (strain 972 / ATCC 24843) OX=284812 GN=pnk1 PE=1 SV=2 && PF13671:AAA domain	-
581717	560.278	721.144	671.253	561.758	602.317	1077.78	1508.4	1035.78	1485.99	1168.54	-1.00907	1.77353e-10	2.84061e-09	fgenesh1_kg.7_#_22_#_Locus2022v1rpkm64.83	scaffold_7	104049	105031	+	661	protein_coding	- && sp|P32320|CDD_HUMAN Cytidine deaminase OS=Homo sapiens OX=9606 GN=CDA PE=1 SV=2 && -	-
632514	1116.27	1704.88	1076.05	1592.49	924.67	469.935	794.677	363.904	446.337	868.754	1.12477	7.07061e-05	0.000375629	gm1.10165_g	scaffold_83	99467	99778	-	312	protein_coding	- && - && -	-
533584	522.784	669.214	531.787	568.817	554.999	1121.7	2080.75	986.93	1208.24	1106.26	-1.19076	3.38215e-08	3.68321e-07	e_gw1.14.38.1	scaffold_14	450367	451722	-	1083	protein_coding	- && sp|A0A024SMV2|XDH_HYPJR D-xylose 1-dehydrogenase (NADP(+)) OS=Hypocrea jecorina (strain ATCC 56765 / BCRC 32924 / NRRL 11460 / Rut C-30) OX=1344414 GN=xyd1 PE=1 SV=1 && -	-
614304	2974.94	294.924	1288.08	2130.04	976.916	462.03	115.154	441.782	117.798	540.464	2.19157	7.22411e-05	0.000382668	estExt_fgenesh1_pg.C_30177	scaffold_3	855547	857557	-	1953	protein_coding	- && - && -	-
627938	617.056	341.955	483.03	641.432	525.425	1678.59	1095.67	1580.93	1520.57	827.586	-1.3619	1.66033e-08	1.91513e-07	gm1.5589_g	scaffold_25	279558	282351	-	2691	protein_coding	- && - && -	-
612584	1600.49	2922.79	1999.02	1275.8	374.6	116.825	433.253	38.9391	197.772	283.955	2.93382	1.27434e-07	1.25685e-06	estExt_fgenesh1_pm.C_530012	scaffold_53	267791	270038	-	2215	protein_coding	- && - && -	-
505300	1454.8	1795.02	1718.95	1487.6	1378.13	193.244	476.578	126.729	329.619	244.898	2.51745	7.73117e-17	2.85879e-15	gw1.34.2.1	scaffold_34	162174	163133	-	960	protein_coding	- && sp|Q92247|BLI4_NEUCR Putative oxidoreductase bli-4, mitochondrial OS=Neurospora crassa (strain ATCC 24698 / 74-OR23-1A / CBS 708.71 / DSM 1257 / FGSC 987) OX=367110 GN=bli-4 PE=1 SV=1 && PF00106:short chain dehydrogenase	adh_short
596757	1208.4	449.735	973.997	2754.33	1059.72	503.314	109.453	742.675	799.732	601.689	1.22514	0.0134528	0.0359117	fgenesh1_pg.18_#_102	scaffold_18	490252	492331	+	2028	protein_coding	- && - && -	-
531123	1387.31	1278.66	1150.88	1463.39	924.67	613.112	534.725	584.087	614.929	638.634	1.05532	9.09704e-13	2.01961e-11	e_gw1.7.417.1	scaffold_7	263460	264739	+	1113	protein_coding	- && sp|Q09189|AZR1_SCHPO 5-azacytidine resistance protein azr1 OS=Schizosaccharomyces pombe (strain 972 / ATCC 24843) OX=284812 GN=azr1 PE=4 SV=3 && -	-
547862	2229.33	1901.82	1726.89	1240.51	568.8	301.286	291.876	305.849	274.503	347.29	2.33375	1.52185e-14	4.27904e-13	estExt_Genewise1.C_3_t10240	scaffold_3	648802	651187	+	2260	protein_coding	- && sp|O42633|FAT1_COCHE Very long-chain fatty acid transport protein OS=Cochliobolus heterostrophus OX=5016 GN=FAT1 PE=3 SV=1 && PF00501:AMP-binding enzyme|PF13193:AMP-binding enzyme C-terminal domain	AMP-binding
663051	1058.42	2154.61	1137.28	1251.6	790.602	542.841	720.568	376.647	474.436	549.965	1.26338	4.01393e-06	2.86944e-05	estExt_Genemark1.C_170114	scaffold_17	460469	464341	+	3708	protein_coding	- && sp|Q9Y2H2|SAC2_HUMAN Phosphatidylinositide phosphatase SAC2 OS=Homo sapiens OX=9606 GN=INPP5F PE=1 SV=3 && -	-
529868	1701.19	1362.92	1427.55	1472.47	839.892	473.449	430.973	403.551	407.431	511.963	1.61115	4.72834e-17	1.84325e-15	e_gw1.5.623.1	scaffold_5	887306	888279	+	924	protein_coding	- && sp|F2PWS8|NSCB_TRIEC Lactamase-like protein nscB OS=Trichophyton equinum (strain ATCC MYA-4606 / CBS 127.97) OX=559882 GN=nscB PE=3 SV=1 && PF17778:Beta-lactamase associated winged helix domain|PF00753:Metallo-beta-lactamase superfamily	Lactamase_B
540524	1448.37	1204.19	1269.94	1206.22	1083.38	515.611	506.222	601.786	503.615	680.858	1.14483	6.04472e-17	2.31714e-15	e_gw1.44.126.1	scaffold_44	286201	288219	+	1872	protein_coding	- && sp|Q5V9L7|PALH_BOTFB pH-response regulator protein palH/RIM21 OS=Botryotinia fuckeliana (strain B05.10) OX=332648 GN=palH PE=3 SV=2 && -	-
258221	1393.73	2315.3	1684.94	1333.29	422.903	323.245	321.519	359.656	306.924	495.074	1.98486	1.64536e-08	1.89976e-07	CE257840_1292	scaffold_35	449707	451769	-	1663	protein_coding	- && - && -	-
novel.941	653.48	2139.92	1047.7	1476.5	918.755	487.503	622.516	357.532	743.535	500.352	1.20248	0.0001333	0.000658199	-	scaffold_8	278437	282776	-	4169	-	- && - && -	-
377255	956.651	2262.39	1206.44	1297.99	831.02	512.098	581.471	383.019	494.969	418.015	1.45636	5.47827e-08	5.7117e-07	CE376874_2687	scaffold_6	130073	132218	-	2146	protein_coding	- && - && -	-
614194	527.069	393.886	654.245	693.877	638.791	1745.35	758.193	1201.45	1339.01	955.313	-1.04531	2.15419e-05	0.000130248	estExt_fgenesh1_pg.C_30058	scaffold_3	306267	308371	-	1809	protein_coding	- && - && -	-
568362	973.792	1806.78	1542.07	981.311	993.675	493.652	613.395	514.704	501.454	418.015	1.30943	2.06347e-09	2.80827e-08	estExt_Genewise1Plus.C_120061	scaffold_12	105464	106938	+	1121	protein_coding	- && sp|Q9XIP2|OTU6_ARATH OVARIAN TUMOR DOMAIN-containing deubiquitinating enzyme 6 OS=Arabidopsis thaliana OX=3702 GN=OTU6 PE=1 SV=2 && -	-
585375	162.834	112.679	147.404	121.025	138.996	1359.74	860.805	1484.64	1916.12	2534.48	-3.57856	2.58568e-40	5.03988e-38	fgenesh1_kg.21_#_57_#_Locus4311v1rpkm23.33	scaffold_21	189061	191559	-	2002	protein_coding	- && sp|A0A1L3THR9|CDA_PESTX Chitin deacetylase OS=Pestalotiopsis sp. OX=36460 GN=CDA PE=1 SV=1 && -	-
622336	191.759	855.378	366.241	218.854	301.651	1133.11	2601.8	1011.71	1103.41	1035.54	-1.83164	1.09053e-05	7.014e-05	estExt_fgenesh1_pg.C_2280001	scaffold_228	1	3760	+	3600	protein_coding	- && - && -	-
615425	2385.74	1172.84	1348.18	1699.39	944.385	94.8654	274.774	154.34	285.31	299.789	2.76933	4.70533e-16	1.5594e-14	estExt_fgenesh1_pg.C_80007	scaffold_8	23812	27023	+	2475	protein_coding	- && - && -	-
667940	938.44	2233.98	1485.37	1125.53	555.985	433.922	450.355	547.98	467.952	414.848	1.45299	2.76272e-06	2.03662e-05	estExt_Genemark1.C_810030	scaffold_81	100985	102749	-	1369	protein_coding	- && sp|G2QJ27|AES1_MYCTT Acetylesterase OS=Myceliophthora thermophila (strain ATCC 42464 / BCRC 31852 / DSM 1799) OX=573729 GN=aes1 PE=3 SV=1 && -	-
584764	1613.34	1543.21	1671.33	697.911	996.632	433.922	331.781	447.446	344.749	573.188	1.61334	1.09463e-09	1.54647e-08	fgenesh1_kg.18_#_110_#_Locus7698v1rpkm7.50	scaffold_18	390468	391808	+	1341	protein_coding	- && - && -	-
338987	1573.71	268.469	1113.46	2285.36	727.512	399.665	181.282	928.875	501.454	641.801	1.16917	0.0187978	0.0475214	CE338606_677	scaffold_5	653040	654649	+	1498	protein_coding	- && sp|Q59XX2|MP65_CANAL Cell surface mannoprotein MP65 OS=Candida albicans (strain SC5314 / ATCC MYA-2876) OX=237561 GN=MP65 PE=1 SV=3 && -	-
631644	775.605	1092.49	1416.21	1561.22	966.073	616.625	578.051	706.568	573.862	328.29	1.051	2.49288e-05	0.000148386	gm1.9295_g	scaffold_63	156513	158260	+	1617	protein_coding	- && sp|A1D2R3|QUTD_NEOFI Probable quinate permease OS=Neosartorya fischeri (strain ATCC 1020 / DSM 3700 / CBS 544.65 / FGSC A1164 / JCM 1740 / NRRL 181 / WB 181) OX=331117 GN=qutD PE=3 SV=1 && PF00083:Sugar (and other) transporter	Sugar_tr
628579	397.444	371.35	403.659	258.187	490.923	1104.13	1373.87	1076.14	1563.8	1564.39	-1.79762	1.03672e-19	5.29879e-18	gm1.6230_g	scaffold_30	201316	203458	+	918	protein_coding	- && - && -	-
598300	1111.99	1681.36	1332.3	1610.64	958.186	321.488	515.343	313.637	410.673	285.01	1.85993	7.56723e-17	2.81628e-15	fgenesh1_pg.29_#_27	scaffold_29	92973	95303	+	1947	protein_coding	- && sp|L0E155|MALA_MALAU Flavin-dependent halogenase malA OS=Malbranchea aurantiaca OX=78605 GN=malA PE=1 SV=1 && -	-
14343	1407.66	1468.74	1381.06	1249.58	902.982	392.637	326.08	499.129	373.929	528.853	1.59466	7.99952e-17	2.94854e-15	CE13962_2367	scaffold_1	1093375	1098205	+	4184	protein_coding	- && - && -	-
novel.226	597.773	502.645	684.86	489.143	552.042	910.005	1585.93	1015.96	940.226	1222.38	-1.00529	1.15436e-07	1.1454e-06	-	scaffold_186	5896	9349	-	3356	-	- && - && -	-
592562	1265.18	1686.26	901.43	1133.6	963.115	667.572	527.884	356.824	482.001	513.019	1.22445	3.09927e-08	3.40091e-07	fgenesh1_pg.1_#_13	scaffold_1	86556	89572	-	2961	protein_coding	- && - && -	-
428315	1339.1	718.204	941.115	1562.23	1140.56	454.124	448.075	645.681	564.136	583.744	1.08009	1.21824e-06	9.82449e-06	CE427934_586	scaffold_71	16322	18952	-	2440	protein_coding	- && - && -	-
543269	481.004	807.367	563.535	520.407	367.699	819.532	1991.82	735.595	1091.53	981.702	-1.03582	0.000534216	0.00223888	e_gw1.74.16.1	scaffold_74	43589	44732	-	966	protein_coding	- && sp|P27800|ALDX_SPOSA Aldehyde reductase 1 OS=Sporidiobolus salmonicolor OX=5005 GN=ARI PE=1 SV=3 && -	-
538719	326.74	376.249	414.998	306.597	364.742	1032.98	1769.5	1341.63	1144.48	1249.82	-1.86945	8.12515e-27	7.41581e-25	e_gw1.34.215.1	scaffold_34	332741	333400	+	660	protein_coding	- && - && PF07081:Protein of unknown function (DUF1349)	-
527163	663.121	2922.79	1430.95	1098.3	506.695	303.042	507.362	286.025	293.956	297.678	1.97238	1.53119e-06	1.20114e-05	e_gw1.1.230.1	scaffold_1	1384091	1385341	-	1071	protein_coding	- && sp|Q06466|TDA6_YEAST Putative vacuolar protein sorting-associated protein TDA6 OS=Saccharomyces cerevisiae (strain ATCC 204508 / S288c) OX=559292 GN=TDA6 PE=2 SV=1 && -	-
583209	1204.12	1038.6	1235.92	1381.7	744.27	300.407	704.606	804.978	395.543	483.462	1.05905	0.000168963	0.000814022	fgenesh1_kg.11_#_271_#_Locus33042v1rpkm0.00	scaffold_11	910452	910936	+	485	protein_coding	- && sp|D5GI81|PFF1_TUBMM Vacuolar membrane protease OS=Tuber melanosporum (strain Mel28) OX=656061 GN=GSTUM_00008325001 PE=3 SV=1 && -	-
538228	1721.54	622.182	1162.22	2195.59	1215.48	252.096	215.486	258.414	364.202	273.399	2.34292	6.61477e-15	1.93562e-13	e_gw1.32.5.1	scaffold_32	483587	485315	-	1674	protein_coding	- && - && PF05686:Glycosyl transferase family 90	-
588334	898.802	1553.99	1130.47	962.149	962.129	410.205	623.656	437.534	550.086	637.579	1.05184	2.78194e-07	2.56144e-06	fgenesh1_kg.40_#_35_#_Locus2021v1rpkm64.84	scaffold_40	88083	89974	+	1329	protein_coding	- && sp|S0EG57|ME178_GIBF5 Methyltransferase FFUJ_09178 OS=Gibberella fujikuroi (strain CBS 195.34 / IMI 58289 / NRRL A-6831) OX=1279085 GN=FFUJ_09178 PE=2 SV=1 && -	-
580448	619.199	2743.48	1334.57	1199.16	441.633	285.475	535.865	225.139	362.041	392.681	1.81588	2.08871e-05	0.000126555	fgenesh1_kg.3_#_215_#_Locus3848v1rpkm27.91	scaffold_3	763774	765131	+	1358	protein_coding	- && - && PF00092:von Willebrand factor type A domain	VWA
69889	1329.46	1451.11	959.257	1086.2	817.219	424.259	383.087	452.402	486.324	694.581	1.20961	2.73522e-08	3.03327e-07	CE69508_4653	scaffold_13	297974	299370	+	1246	protein_coding	- && sp|Q95XZ6|LAAT1_CAEEL Lysosomal amino acid transporter 1 OS=Caenorhabditis elegans OX=6239 GN=laat-1 PE=1 SV=2 && PF04193:PQ loop repeat	-
64757	391.017	380.168	526.117	379.212	425.861	920.546	1352.21	869.404	1742.12	1096.76	-1.50804	2.88918e-12	6.01911e-11	CE64376_3050	scaffold_125	14642	15651	+	943	protein_coding	- && - && -	-
528834	647.052	339.016	359.438	737.244	580.629	1144.53	517.623	1367.82	1076.4	1287.82	-1.01843	0.000667658	0.00272659	e_gw1.3.268.1	scaffold_3	465549	468669	-	3009	protein_coding	- && sp|O74325|YH05_SCHPO PDZ domain-containing protein C1685.05 OS=Schizosaccharomyces pombe (strain 972 / ATCC 24843) OX=284812 GN=SPBC1685.05 PE=4 SV=1 && PF13365:Trypsin-like peptidase domain	-
618840	1652.98	588.869	1386.73	866.337	894.11	547.233	361.424	665.505	450.66	640.746	1.01469	0.000436651	0.00187299	estExt_fgenesh1_pg.C_310046	scaffold_31	208333	209900	-	1484	protein_coding	- && - && -	-
631544	578.49	467.372	497.771	604.116	497.823	1081.29	1232.49	822.677	1147.72	1073.54	-1.01709	3.03355e-12	6.27442e-11	gm1.9195_g	scaffold_62	35628	36835	+	1134	protein_coding	- && - && -	-
435214	1445.15	1782.28	1458.16	807.842	497.823	306.556	350.023	204.607	492.808	657.635	1.57532	2.6597e-05	0.000157292	CE434833_1613	scaffold_75	144961	146566	-	1537	protein_coding	- && - && -	-
594823	1147.34	1568.68	1028.42	1110.4	636.819	479.597	420.711	501.253	446.337	602.744	1.16395	2.61957e-07	2.42748e-06	fgenesh1_pg.8_#_101	scaffold_8	454129	457725	-	3399	protein_coding	- && sp|O74335|RGA5_SCHPO Rho-GTPase-activating protein 5 OS=Schizosaccharomyces pombe (strain 972 / ATCC 24843) OX=284812 GN=rga5 PE=4 SV=2 && -	-
552370	1413.02	1289.44	1204.17	1360.52	673.293	374.191	412.73	344.788	357.718	473.962	1.59785	3.80027e-14	1.02831e-12	estExt_Genewise1.C_130211	scaffold_13	462055	463230	+	1020	protein_coding	- && sp|Q93X62|FABG1_BRANA 3-oxoacyl-[acyl-carrier-protein] reductase 1, chloroplastic OS=Brassica napus OX=3708 GN=gbkr1 PE=1 SV=1 && -	-
660126	8.57022	1.95963	4.53549	2.01708	13.801	1170.01	1540.33	1726.77	1395.21	1983.46	-7.98025	3.1127e-106	3.5796e-103	estExt_Genemark1.C_30212	scaffold_3	916753	918207	-	1245	protein_coding	- && sp|A2QV36|PLYA_ASPNC Probable pectate lyase A OS=Aspergillus niger (strain CBS 513.88 / FGSC A1513) OX=425011 GN=plyA PE=3 SV=1 && -	-
536677	818.456	2287.87	1352.71	988.371	427.832	365.408	493.68	360.364	434.449	281.844	1.60206	1.18602e-05	7.57312e-05	e_gw1.24.79.1	scaffold_24	530993	532598	-	1266	protein_coding	- && sp|Q9Y7J0|NPY1_SCHPO NAD-capped RNA hydrolase OS=Schizosaccharomyces pombe (strain 972 / ATCC 24843) OX=284812 GN=SPBC1778.03c PE=3 SV=1 && -	-
611459	1363.74	864.197	1198.5	943.995	1074.51	312.705	319.239	456.65	807.297	367.347	1.26675	4.18087e-06	2.96424e-05	estExt_fgenesh1_pm.C_260050	scaffold_26	512360	515166	-	2554	protein_coding	- && sp|O94469|DUR31_SCHPO Probable urea active transporter 1 OS=Schizosaccharomyces pombe (strain 972 / ATCC 24843) OX=284812 GN=dur3-1 PE=3 SV=1 && -	-
220229	1045.57	1137.57	1123.67	1011.57	872.423	368.921	615.675	390.099	476.597	636.523	1.0629	1.58874e-08	1.84179e-07	CE219848_11016	scaffold_3	387966	389388	+	1224	protein_coding	- && - && PF01187:Macrophage migration inhibitory factor (MIF)	MIF
536749	917.014	1407.99	1095.32	980.302	779.759	506.827	494.82	580.547	437.691	458.128	1.0629	2.40018e-09	3.22097e-08	e_gw1.24.121.1	scaffold_24	606618	608269	+	1392	protein_coding	- && sp|C8VPE5|SDCF_EMENI FAD-dependent monooxygenase sdcF OS=Emericella nidulans (strain FGSC A4 / ATCC 38163 / CBS 112.46 / NRRL 194 / M139) OX=227321 GN=sdcF PE=1 SV=1 && -	-
542834	1435.51	803.448	934.312	1503.74	930.584	381.218	429.832	384.435	426.884	415.904	1.46052	3.16808e-13	7.70252e-12	e_gw1.69.82.1	scaffold_69	36463	37829	-	1008	protein_coding	- && sp|P38281|APD1_YEAST Actin patches distal protein 1 OS=Saccharomyces cerevisiae (strain ATCC 204508 / S288c) OX=559292 GN=APD1 PE=1 SV=1 && -	-
558911	1707.62	793.65	1237.06	1124.52	1052.82	243.312	189.263	351.16	596.557	318.789	1.79984	4.97262e-09	6.29099e-08	estExt_Genewise1.C_440029	scaffold_44	111115	116457	+	5044	protein_coding	- && sp|A0A1U8QNG8|HXNS_EMENI Nicotinate hydroxylase hnxS OS=Emericella nidulans (strain FGSC A4 / ATCC 38163 / CBS 112.46 / NRRL 194 / M139) OX=227321 GN=hxnS PE=1 SV=1 && PF02738:Molybdopterin-binding domain of aldehyde dehydrogenase	-
590821	297.815	176.367	192.759	153.298	394.315	825.681	1598.48	361.072	2926.59	674.525	-2.39418	5.48491e-07	4.72837e-06	fgenesh1_kg.69_#_6_#_Locus13216v2rpkm1.59	scaffold_69	39587	41096	-	1510	protein_coding	- && - && -	-
403225	1566.21	2663.14	1252.93	557.723	664.421	140.541	149.358	132.393	161.027	306.122	2.91505	7.3346e-13	1.67357e-11	CE402844_732	scaffold_66	194894	197738	-	2665	protein_coding	- && - && -	-
300408	1030.57	1359.98	1164.49	1035.77	806.375	482.233	402.469	355.408	442.014	498.24	1.30834	1.90549e-14	5.33166e-13	CE300027_1453	scaffold_42	174339	175514	+	1176	protein_coding	- && - && -	-
615875	1176.26	1888.1	1306.22	1414.98	1221.39	74.6626	116.294	104.074	89.6997	157.284	3.69547	7.45814e-62	2.95754e-59	estExt_fgenesh1_pg.C_100058	scaffold_10	234960	235495	+	536	protein_coding	- && - && -	-
647873	663.121	2954.14	1416.21	883.482	449.52	211.69	264.512	256.29	209.66	229.064	2.44248	4.51233e-09	5.79149e-08	MIX13772_923_100	scaffold_36	348594	350403	-	1431	protein_coding	- && sp|Q9D099|ACER3_MOUSE Alkaline ceramidase 3 OS=Mus musculus OX=10090 GN=Acer3 PE=1 SV=1 && -	-
591425	557.065	356.653	236.98	241.041	536.269	953.925	1121.9	953.654	888.351	1634.06	-1.52549	1.4967e-07	1.44761e-06	fgenesh1_kg.81_#_22_#_Locus3630v1rpkm30.55	scaffold_81	66704	69236	-	2243	protein_coding	- && - && -	-
570271	84.631	33.3137	39.6856	52.4442	79.8489	804.599	1492.44	808.518	2143.07	1922.24	-4.62785	6.81403e-39	1.20556e-36	estExt_Genewise1Plus.C_180106	scaffold_18	219281	221290	+	1760	protein_coding	- && - && -	-
520591	1300.53	1323.73	1190.57	1013.58	538.24	428.651	275.914	439.658	394.463	501.407	1.39471	5.77859e-08	6.00848e-07	gw1.27.119.1	scaffold_27	287244	287459	-	216	protein_coding	- && - && -	-
554603	91.0586	118.558	91.8438	54.4612	151.811	1053.18	1691.97	1247.47	2012.3	886.699	-3.76161	3.66438e-36	5.93526e-34	estExt_Genewise1.C_210007	scaffold_21	19485	20936	-	1326	protein_coding	- && sp|P0CU01|YI49_SCHPO Uncharacterized oxidoreductase SPBC1348.09 OS=Schizosaccharomyces pombe (strain 972 / ATCC 24843) OX=284812 GN=SPAC1348.09 PE=3 SV=1 && -	-
584610	386.731	209.68	226.775	685.808	329.253	1336.02	482.279	1078.26	1717.26	929.978	-1.5925	2.30044e-05	0.000137787	fgenesh1_kg.17_#_220_#_Locus3366v1rpkm34.05	scaffold_17	622093	627478	-	4670	protein_coding	- && sp|F2SQT8|MDR5_TRIRC ABC multidrug transporter MDR5 OS=Trichophyton rubrum (strain ATCC MYA-4607 / CBS 118892) OX=559305 GN=MDR5 PE=1 SV=3 && -	-
591064	402.801	495.786	451.282	566.8	460.363	1109.4	1162.94	1002.51	793.248	909.922	-1.0662	2.24928e-12	4.74618e-11	fgenesh1_kg.73_#_20_#_Locus17878v1rpkm0.97	scaffold_73	47931	49101	-	1102	protein_coding	- && - && -	-
556539	1124.84	1090.53	941.115	2222.83	832.005	239.799	408.17	134.517	220.467	140.394	2.44336	3.69713e-12	7.52691e-11	estExt_Genewise1.C_290247	scaffold_29	548688	550020	+	1218	protein_coding	- && - && -	-
149962	422.084	199.882	324.288	161.367	243.49	842.37	868.786	865.864	1372.51	2008.8	-2.1411	3.99168e-11	6.92372e-10	CE149581_4641	scaffold_20	508911	510830	-	1774	protein_coding	- && - && -	-
585107	942.725	926.905	972.864	1116.46	935.513	527.03	399.049	562.847	425.803	486.629	1.02468	1.11549e-14	3.16745e-13	fgenesh1_kg.20_#_47_#_Locus3648v1rpkm30.31	scaffold_20	102032	102749	+	718	protein_coding	- && - && PF07543:Protein trafficking PGA2	-
351292	242.109	646.678	577.142	449.81	306.58	762.437	2271.16	542.316	929.419	558.409	-1.18771	0.00388751	0.0124426	CE350911_32846	scaffold_52	177781	179738	+	1225	protein_coding	- && sp|P0CD92|AQY1_YEASX Aquaporin-1 OS=Saccharomyces cerevisiae OX=4932 GN=AQY1 PE=2 SV=1 && -	-
558900	487.432	172.447	339.028	312.648	448.534	900.343	956.577	1049.23	1755.09	859.254	-1.64923	2.39537e-08	2.67184e-07	estExt_Genewise1.C_440018	scaffold_44	74195	76455	+	1280	protein_coding	- && - && -	-
543624	1061.64	1806.78	1267.67	749.346	709.768	222.231	506.222	233.635	337.184	361.013	1.75431	1.28051e-08	1.51657e-07	e_gw1.79.52.1	scaffold_79	10234	13131	+	2568	protein_coding	- && sp|Q9TW28|MYOM_DICDI Myosin-M heavy chain OS=Dictyostelium discoideum OX=44689 GN=myoM PE=1 SV=1 && -	-
541875	1174.12	1519.69	1674.73	820.953	616.118	182.704	310.118	232.927	279.906	438.072	2.0087	1.07444e-10	1.76263e-09	e_gw1.56.112.1	scaffold_56	139136	139979	+	702	protein_coding	- && - && -	-
535779	1068.06	652.557	929.776	1424.06	769.901	510.341	401.329	570.635	406.351	503.518	1.01694	5.2977e-06	3.6901e-05	e_gw1.21.185.1	scaffold_21	202172	203371	-	1008	protein_coding	- && sp|Q03218|MMT1_YEAST Mitochondrial metal transporter 1 OS=Saccharomyces cerevisiae (strain ATCC 204508 / S288c) OX=559292 GN=MMT1 PE=1 SV=1 && -	-
592257	483.146	334.117	368.509	571.843	344.04	1185.82	892.729	750.463	1430.87	872.976	-1.28799	2.38354e-08	2.66383e-07	fgenesh1_kg.126_#_12_#_Locus6467v1rpkm11.28	scaffold_126	36975	38064	-	1090	protein_coding	- && - && PF01753:MYND finger	zf-MYND
660203	617.056	1873.41	1333.44	970.217	847.778	364.529	445.794	276.114	296.117	173.117	1.859	8.10663e-09	9.90086e-08	estExt_Genemark1.C_40018	scaffold_4	68464	73177	+	4064	protein_coding	- && - && -	-
591847	522.784	358.612	417.266	552.681	496.837	803.721	855.104	855.245	1067.75	1248.77	-1.04016	1.10317e-08	1.31329e-07	fgenesh1_kg.98_#_3_#_Locus5231v1rpkm17.07	scaffold_98	14181	16366	-	1524	protein_coding	- && sp|S0EG57|ME178_GIBF5 Methyltransferase FFUJ_09178 OS=Gibberella fujikuroi (strain CBS 195.34 / IMI 58289 / NRRL A-6831) OX=1279085 GN=FFUJ_09178 PE=2 SV=1 && -	-
579589	953.437	1331.57	1393.53	870.371	1066.62	303.921	243.99	278.946	283.148	377.903	1.91608	4.04456e-25	3.37047e-23	fgenesh1_kg.1_#_476_#_Locus5243v1rpkm17.01	scaffold_1	1541382	1542952	+	1174	protein_coding	- && sp|P40100|PUG1_YEAST Protoporphyrin uptake protein 1 OS=Saccharomyces cerevisiae (strain ATCC 204508 / S288c) OX=559292 GN=PUG1 PE=1 SV=1 && -	-
582229	737.039	978.835	729.081	1397.84	1076.48	546.355	461.756	610.282	357.718	197.396	1.17743	8.76737e-05	0.000451958	fgenesh1_kg.8_#_217_#_Locus8034v1rpkm6.81	scaffold_8	621396	624190	+	2283	protein_coding	- && sp|Q9URM2|TKT_SCHPO Probable transketolase OS=Schizosaccharomyces pombe (strain 972 / ATCC 24843) OX=284812 GN=SPBC2G5.05 PE=2 SV=1 && -	-
523945	805.601	3143.25	1288.08	921.807	282.921	111.555	106.033	87.79	132.928	212.174	3.30884	1.08914e-11	2.09101e-10	gw1.53.83.1	scaffold_53	142612	142881	+	270	protein_coding	- && - && -	-
529599	1235.18	968.057	925.241	1031.74	604.288	379.462	365.985	317.177	520.907	734.693	1.04016	9.2591e-05	0.000474508	e_gw1.5.304.1	scaffold_5	562992	564146	+	1035	protein_coding	- && sp|P16620|PTP69_DROME Tyrosine-protein phosphatase 69D OS=Drosophila melanogaster OX=7227 GN=Ptp69D PE=1 SV=2 && PF00102:Protein-tyrosine phosphatase	Y_phosphatase
583995	33.2096	25.4752	61.2292	19.1623	65.062	1637.31	627.077	2284.66	1166.1	1159.04	-5.07566	3.6055e-38	6.09753e-36	fgenesh1_kg.15_#_10_#_Locus1800v1rpkm75.24	scaffold_15	66829	69289	-	2061	protein_coding	- && - && -	-
537757	1095.92	815.206	820.925	1484.57	829.048	413.719	332.921	365.32	449.579	469.739	1.31297	2.55545e-10	3.99289e-09	e_gw1.29.90.1	scaffold_29	271361	274425	+	2913	protein_coding	- && sp|O14244|YELD_SCHPO Uncharacterized membrane protein C6F6.13c OS=Schizosaccharomyces pombe (strain 972 / ATCC 24843) OX=284812 GN=SPAC6F6.13c PE=3 SV=1 && PF05277:Protein of unknown function (DUF726)	-
50932	396.373	255.732	403.659	575.877	397.273	875.748	594.013	701.612	1666.47	1107.32	-1.28508	1.87366e-05	0.000115225	CE50551_16139	scaffold_113	50935	52256	+	1204	protein_coding	- && - && PF01965:DJ-1/PfpI family	DJ-1_PfpI
47063	1161.27	1367.82	1238.19	693.877	572.743	345.205	337.481	230.095	409.593	564.743	1.41642	1.9602e-06	1.49386e-05	CE46682_346	scaffold_11	623092	625417	+	2150	protein_coding	- && - && -	-
587345	190.687	775.034	258.523	218.854	217.859	1091.83	1704.51	605.326	984.535	842.364	-1.65377	4.90673e-05	0.000273786	fgenesh1_kg.33_#_37_#_Locus6373v1rpkm11.63	scaffold_33	114308	115848	-	1194	protein_coding	- && sp|Q05533|INM2_YEAST Inositol monophosphatase 2 OS=Saccharomyces cerevisiae (strain ATCC 204508 / S288c) OX=559292 GN=INM2 PE=1 SV=1 && -	-
668041	1168.76	674.113	840.2	1542.06	912.84	410.205	209.786	482.845	249.646	397.959	1.5518	6.18468e-08	6.40178e-07	estExt_Genemark1.C_850014	scaffold_85	70065	72110	+	1515	protein_coding	- && - && -	-
591541	426.369	329.218	468.29	325.759	692.023	1061.09	785.556	1138.44	889.432	763.195	-1.04939	7.20813e-06	4.86179e-05	fgenesh1_kg.84_#_29_#_Locus7613v1rpkm7.73	scaffold_84	102846	104715	+	1870	protein_coding	- && sp|O74991|POF3_SCHPO F-box/TPR repeat protein pof3 OS=Schizosaccharomyces pombe (strain 972 / ATCC 24843) OX=284812 GN=pof3 PE=1 SV=1 && -	-
587696	448.866	376.249	356.036	552.681	525.425	888.924	1271.26	567.803	774.876	1040.82	-1.00694	1.45362e-05	9.1198e-05	fgenesh1_kg.35_#_102_#_Locus7277v1rpkm8.66	scaffold_35	288667	290472	+	1510	protein_coding	- && sp|Q22915|MEMO1_CAEEL Protein memo-1 homolog OS=Caenorhabditis elegans OX=6239 GN=memo-1 PE=1 SV=3 && PF01875:Memo-like protein	-
661771	1259.82	843.621	671.253	1254.63	706.81	375.07	376.246	371.692	416.077	418.015	1.27535	1.38146e-09	1.92334e-08	estExt_Genemark1.C_100091	scaffold_10	347139	349180	-	1801	protein_coding	- && sp|Q54P77|4CL1_DICDI Probable 4-coumarate--CoA ligase 1 OS=Dictyostelium discoideum OX=44689 GN=4cl1 PE=3 SV=1 && -	-
597705	1500.86	571.232	685.994	1414.98	603.303	408.448	246.27	516.828	362.041	361.013	1.33293	3.55425e-05	0.000204574	fgenesh1_pg.24_#_52	scaffold_24	246336	247214	-	879	protein_coding	- && - && -	-
662648	32.1383	22.5357	65.7647	11.094	54.2184	1482.71	767.314	1838.63	1169.34	1190.71	-5.12132	3.37029e-39	6.05598e-37	estExt_Genemark1.C_150019	scaffold_15	70619	71808	+	1071	protein_coding	- && - && -	-
662621	462.792	243.974	380.982	537.553	378.543	1211.29	565.509	914.007	1200.68	712.526	-1.20054	7.88089e-06	5.26614e-05	estExt_Genemark1.C_140181	scaffold_14	682067	684416	+	2215	protein_coding	- && - && -	-
545036	314.956	319.42	285.736	268.272	499.795	965.344	1241.61	722.852	1069.91	894.088	-1.53435	9.94545e-13	2.19105e-11	e_gw1.125.6.1	scaffold_125	16656	16988	+	333	protein_coding	- && - && PF12796:Ankyrin repeats (3 copies)	-
424399	1044.5	388.007	701.868	1496.68	984.803	372.435	215.486	538.776	356.637	478.184	1.2338	0.000309626	0.00138719	CE424018_1610	scaffold_7	910256	912290	-	1912	protein_coding	- && - && -	-
592226	712.4	1098.37	943.383	1223.36	435.718	239.799	418.431	403.551	460.386	639.69	1.03014	0.000882135	0.00347654	fgenesh1_kg.124_#_6_#_Locus1058v3rpkm3.06_PRE	scaffold_124	33214	34065	-	852	protein_coding	- && - && -	-
618690	313.884	313.541	278.933	210.785	321.367	1110.28	1060.33	924.627	934.822	1103.1	-1.83491	9.71615e-36	1.53063e-33	estExt_fgenesh1_pg.C_290110	scaffold_29	464659	465573	-	852	protein_coding	- && - && -	-
603387	878.448	1336.47	733.616	821.961	797.503	334.664	515.343	368.152	376.09	387.403	1.20622	2.40674e-09	3.22581e-08	fgenesh1_pm.3_#_55	scaffold_3	501648	503943	-	2232	protein_coding	- && - && -	-
578028	1026.28	980.795	978.533	1111.41	822.148	271.421	365.985	303.017	295.036	380.014	1.60845	3.00808e-29	3.20305e-27	estExt_Genewise1Plus.C_810051	scaffold_81	114976	117903	-	2708	protein_coding	- && sp|Q4WR75|FREB_ASPFU Ferric/cupric reductase transmembrane component B OS=Neosartorya fumigata (strain ATCC MYA-4609 / Af293 / CBS 101355 / FGSC A1100) OX=330879 GN=freB PE=2 SV=2 && PF08030:Ferric reductase NAD binding domain|PF01794:Ferric reductase like transmembrane component|PF08022:FAD-binding domain	Ferric_reduct
580969	872.02	1317.85	1224.58	1150.75	451.491	300.407	316.959	249.21	327.458	299.789	1.74839	3.14123e-11	5.57471e-10	fgenesh1_kg.5_#_34_#_Locus3011v1rpkm39.59	scaffold_5	73731	75898	+	1639	protein_coding	- && sp|Q2KHZ9|GCDH_BOVIN Glutaryl-CoA dehydrogenase, mitochondrial OS=Bos taurus OX=9913 GN=GCDH PE=2 SV=1 && -	-
583282	1208.4	649.617	1040.9	1205.21	574.715	264.393	339.761	314.345	380.413	520.408	1.36341	3.12723e-07	2.83175e-06	fgenesh1_kg.12_#_68_#_Locus2516v1rpkm51.03	scaffold_12	199449	201603	-	1924	protein_coding	- && sp|Q5R7B3|UGDH_PONAB UDP-glucose 6-dehydrogenase OS=Pongo abelii OX=9601 GN=UGDH PE=2 SV=1 && -	-
579617	82.4884	45.0715	72.5679	253.144	106.465	1524	779.855	798.606	1476.26	1336.38	-3.40099	4.7563e-17	1.84789e-15	fgenesh1_kg.1_#_504_#_Locus137v1rpkm1059.51	scaffold_1	1664623	1665338	-	572	protein_coding	- && - && -	-
594806	1007	1279.64	1099.86	640.424	593.445	277.569	594.013	256.29	370.687	343.068	1.32851	4.31153e-06	3.05311e-05	fgenesh1_pg.8_#_84	scaffold_8	388843	389634	-	792	protein_coding	- && - && -	-
622505	356.736	547.717	384.383	260.204	380.514	582.368	1282.66	581.963	981.293	1067.21	-1.21927	8.72355e-06	5.76557e-05	gm1.156_g	scaffold_1	603662	604273	-	384	protein_coding	- && sp|P40185|MMF1_YEAST Protein MMF1, mitochondrial OS=Saccharomyces cerevisiae (strain ATCC 204508 / S288c) OX=559292 GN=MMF1 PE=1 SV=1 && -	-
304321	995.217	907.309	902.563	1175.96	764.972	281.083	281.614	346.204	404.189	353.624	1.50986	4.77443e-20	2.48443e-18	CE303940_1246	scaffold_43	204922	206485	+	1402	protein_coding	- && - && -	-
novel.117	960.936	1070.94	1089.65	993.413	588.516	222.231	279.334	337.708	461.467	403.237	1.46541	9.07126e-10	1.30563e-08	-	scaffold_129	24247	26533	+	2139	-	- && - && -	-
609001	643.838	1010.19	1073.78	1279.84	1191.82	236.285	288.455	492.757	92.9419	49.6129	2.1624	4.6375e-06	3.26185e-05	estExt_fgenesh1_pm.C_40138	scaffold_4	827468	828901	-	1143	protein_coding	- && sp|Q12358|JLP1_YEAST Alpha-ketoglutarate-dependent sulfonate dioxygenase OS=Saccharomyces cerevisiae (strain ATCC 204508 / S288c) OX=559292 GN=JLP1 PE=1 SV=1 && -	-
123549	1351.95	1604.94	1097.59	1009.55	360.799	125.609	194.964	65.1345	235.597	275.51	2.59892	3.47886e-10	5.32006e-09	CE123168_398	scaffold_19	341127	342796	-	1608	protein_coding	- && - && PF08539:HbrB-like	-
458967	365.306	393.886	351.501	505.279	397.273	1112.03	685.224	877.192	864.576	743.138	-1.08916	2.60392e-10	4.0631e-09	CE458586_558	scaffold_82	31247	32576	-	1153	protein_coding	- && sp|Q9ZU23|JAL5_ARATH Jacalin-related lectin 5 OS=Arabidopsis thaliana OX=3702 GN=JAL5 PE=2 SV=1 && -	-
623879	815.243	603.566	707.537	1045.86	1041.98	223.109	475.438	217.351	572.781	576.354	1.03072	0.00106221	0.00407586	gm1.1530_g	scaffold_5	494151	494395	-	180	protein_coding	- && - && -	-
613881	900.945	1039.58	1019.35	1048.88	681.18	348.718	336.341	271.866	353.395	277.621	1.56343	1.14285e-21	7.2213e-20	estExt_fgenesh1_pg.C_20077	scaffold_2	324196	325140	+	945	protein_coding	- && - && -	-
586363	258.178	832.843	268.728	330.802	299.68	626.288	1923.41	304.433	665.723	697.748	-1.08274	0.0188899	0.0477227	fgenesh1_kg.26_#_110_#_Locus7856v2rpkm2.53	scaffold_26	377306	379021	+	1364	protein_coding	- && sp|B0TC10|PANB_HELMI 3-methyl-2-oxobutanoate hydroxymethyltransferase OS=Heliobacterium modesticaldum (strain ATCC 51547 / Ice1) OX=498761 GN=panB PE=3 SV=1 && -	-
574839	970.578	542.817	943.383	3119.42	571.757	8.78384	4.56056	14.1597	10.8072	10.5559	6.95967	5.9598e-44	1.39873e-41	estExt_Genewise1Plus.C_400128	scaffold_40	277350	279266	-	1722	protein_coding	- && sp|W6Q403|ORF9_PENRF Cytochrome P450 monooxygenase ORF9 OS=Penicillium roqueforti (strain FM164) OX=1365484 GN=ORF9 PE=3 SV=1 && -	-
589129	902.016	1378.6	1302.82	1509.79	342.069	107.163	209.786	104.074	181.561	152.006	2.85094	2.75125e-15	8.28257e-14	fgenesh1_kg.46_#_48_#_Locus7237v1rpkm8.75	scaffold_46	236257	238466	-	1555	protein_coding	- && sp|A0A455LLW0|ATNJ_ARTSZ FAD-dependent monooxygenase atnJ OS=Arthrinium sp. OX=1756131 GN=atnJ PE=1 SV=1 && -	-
544415	652.408	1598.08	633.835	586.971	654.564	483.111	827.741	145.845	304.763	299.789	1.00215	0.0185818	0.0470685	e_gw1.99.23.1	scaffold_99	64959	66406	+	1323	protein_coding	- && sp|O94526|PTEN_SCHPO Phosphatidylinositol 3,4,5-trisphosphate 3-phosphatase ptn1 OS=Schizosaccharomyces pombe (strain 972 / ATCC 24843) OX=284812 GN=ptn1 PE=1 SV=1 && -	-
293845	1120.56	985.694	879.886	738.252	555.985	319.732	364.845	375.939	346.911	495.074	1.17005	3.33912e-08	3.6398e-07	CE293464_750	scaffold_40	414245	415439	+	1076	protein_coding	- && - && PF04117:Mpv17 / PMP22 family	Mpv17_PMP22
novel.491	694.188	2807.17	1190.57	415.519	163.641	103.649	175.581	111.861	154.543	281.844	2.67215	2.44829e-06	1.82472e-05	-	scaffold_32	361969	364357	+	2285	-	- && - && -	-
607088	855.951	1238.49	1089.65	637.398	487.965	165.136	331.781	332.752	398.785	549.965	1.27755	0.000100252	0.000509608	fgenesh1_pm.43_#_8	scaffold_43	202362	203172	+	726	protein_coding	- && - && -	-
580904	995.217	892.611	1009.15	972.234	468.25	249.461	183.562	349.036	447.418	504.574	1.3227	1.17237e-05	7.50264e-05	fgenesh1_kg.4_#_331_#_Locus5679v2rpkm1.85	scaffold_4	1068000	1069138	+	944	protein_coding	- && - && -	-
589513	737.039	1019.01	930.91	799.773	1055.78	199.393	429.832	318.593	246.404	287.122	1.61779	5.33724e-14	1.41032e-12	fgenesh1_kg.49_#_91_#_Locus4485v1rpkm21.96	scaffold_49	326482	327338	-	857	protein_coding	- && - && -	-
571190	821.67	1003.33	963.793	782.628	589.501	334.664	401.329	332.044	338.265	450.739	1.1649	6.98531e-11	1.17272e-09	estExt_Genewise1Plus.C_210124	scaffold_21	293841	295828	+	1793	protein_coding	- && sp|J9VY90|LAC1_CRYNH Laccase-1 OS=Cryptococcus neoformans var. grubii serotype A (strain H99 / ATCC 208821 / CBS 10515 / FGSC 9487) OX=235443 GN=LAC1 PE=1 SV=1 && PF00394:Multicopper oxidase|PF07731:Multicopper oxidase	-
590788	959.865	984.714	1005.75	868.354	593.445	205.542	269.073	153.633	384.736	584.799	1.46696	8.73593e-06	5.77043e-05	fgenesh1_kg.68_#_37_#_Locus6924v1rpkm9.64	scaffold_68	125626	126860	-	1149	protein_coding	- && - && -	-
618987	392.088	262.59	264.193	266.255	295.737	537.571	985.08	540.192	1430.87	1015.48	-1.60575	1.39634e-08	1.64191e-07	estExt_fgenesh1_pg.C_320096	scaffold_32	465541	467197	+	1394	protein_coding	- && sp|Q04179|URH1_YEAST Uridine nucleosidase OS=Saccharomyces cerevisiae (strain ATCC 204508 / S288c) OX=559292 GN=URH1 PE=1 SV=2 && PF01156:Inosine-uridine preferring nucleoside hydrolase	-
novel.623	383.518	175.387	263.059	141.196	318.41	822.167	924.653	1117.91	974.809	868.754	-1.87798	5.08334e-13	1.18577e-11	-	scaffold_44	263766	264779	+	890	-	- && - && -	-
586285	966.293	558.495	663.316	948.029	1006.49	356.624	279.334	353.992	290.714	553.131	1.17567	1.3015e-06	1.04593e-05	fgenesh1_kg.26_#_32_#_Locus8353v1rpkm6.20	scaffold_26	131792	133275	-	1293	protein_coding	- && sp|A0A336U966|TYRP_ASPTE Tyrosinase P OS=Aspergillus terreus OX=33178 GN=tyrP PE=1 SV=1 && -	-
591898	1015.57	728.002	834.531	995.43	908.897	217.839	275.914	310.805	356.637	329.345	1.58927	3.60966e-21	2.07556e-19	fgenesh1_kg.100_#_19_#_Locus735v1rpkm189.33	scaffold_100	74646	75853	+	1149	protein_coding	- && - && PF09792:Ubiquitin 3 binding protein But2 C-terminal domain	-
527881	746.681	1070.94	928.643	614.202	722.583	292.502	685.224	240.007	378.252	273.399	1.12879	0.000127052	0.000631418	e_gw1.2.526.1	scaffold_2	681176	683016	+	1587	protein_coding	- && - && PF07885:Ion channel	Ion_trans_2
583982	208.899	155.791	234.712	337.861	262.22	890.681	639.618	726.391	1573.53	891.977	-1.97675	1.89521e-12	4.0138e-11	fgenesh1_kg.14_#_252_#_Locus6483v1rpkm11.21	scaffold_14	786917	788522	-	1234	protein_coding	- && sp|A0A1L3THR9|CDA_PESTX Chitin deacetylase OS=Pestalotiopsis sp. OX=36460 GN=CDA PE=1 SV=1 && -	-
589900	1124.84	875.955	1015.95	657.569	527.397	293.38	240.569	339.124	299.359	528.853	1.30411	1.09331e-06	8.89811e-06	fgenesh1_kg.54_#_53_#_Locus4147v3rpkm5.35	scaffold_54	147641	150656	+	2860	protein_coding	- && - && -	-
106707	688.832	1025.87	823.192	701.945	686.109	427.773	420.711	344.788	331.781	434.905	1.00294	9.52567e-10	1.3642e-08	CE106326_3418	scaffold_17	356857	358871	+	1760	protein_coding	- && sp|Q5XTS1|PLPL8_RABIT Calcium-independent phospholipase A2-gamma OS=Oryctolagus cuniculus OX=9986 GN=PNPLA8 PE=1 SV=1 && PF01734:Patatin-like phospholipase	-
568019	286.031	460.513	411.596	435.69	331.225	843.248	841.423	753.295	710.033	808.585	-1.03901	3.39474e-11	5.95115e-10	estExt_Genewise1Plus.C_110134	scaffold_11	181731	182963	+	1020	protein_coding	- && - && PF12900:Pyridoxamine 5'-phosphate oxidase	-
562791	2534.64	717.225	739.286	774.56	363.756	108.041	182.422	136.641	132.928	192.118	2.77044	1.07852e-10	1.76603e-09	estExt_Genewise1Plus.C_1_t10075	scaffold_1	153663	155236	-	1363	protein_coding	- && sp|Q949R4|DIOXL_ARATH Extradiol ring-cleavage dioxygenase OS=Arabidopsis thaliana OX=3702 GN=LIGB PE=2 SV=1 && -	-
589115	726.327	1042.52	922.973	891.551	587.53	287.231	540.426	223.723	377.171	279.732	1.28991	5.16605e-07	4.48713e-06	fgenesh1_kg.46_#_34_#_Locus5199v1rpkm17.24	scaffold_46	171268	172536	-	881	protein_coding	- && - && -	-
novel.778	559.207	1917.5	1233.65	805.825	443.605	52.703	250.831	123.897	190.207	290.288	2.45131	1.09567e-07	1.08999e-06	-	scaffold_58	93382	95081	-	1700	-	- && - && -	-
620579	926.656	934.743	937.714	610.168	608.231	265.272	305.557	276.822	443.095	553.131	1.12471	8.10923e-06	5.40929e-05	estExt_fgenesh1_pg.C_520025	scaffold_52	134519	136193	-	1675	protein_coding	- && - && -	-
535691	863.45	679.992	792.578	989.379	815.247	375.07	362.564	304.433	337.184	330.401	1.27709	2.40971e-21	1.42111e-19	e_gw1.20.41.1	scaffold_20	605738	606917	-	1101	protein_coding	- && sp|P36151|YK50_YEAST Uncharacterized protein YKR070W OS=Saccharomyces cerevisiae (strain ATCC 204508 / S288c) OX=559292 GN=YKR070W PE=1 SV=1 && -	-
591177	890.232	1355.08	1191.7	1136.63	481.065	151.082	150.498	117.525	119.96	256.509	2.66896	1.45058e-18	6.69946e-17	fgenesh1_kg.75_#_45_#_Locus2911v1rpkm41.62	scaffold_75	166709	169505	+	2611	protein_coding	- && - && -	-
612929	1045.57	512.443	840.2	1129.57	989.732	201.15	242.85	231.511	437.691	195.285	1.78866	1.52897e-10	2.46263e-09	estExt_fgenesh1_pm.C_690002	scaffold_69	32518	34206	-	1627	protein_coding	- && sp|P64744|SMASE_MYCBO Sphingomyelinase OS=Mycobacterium bovis (strain ATCC BAA-935 / AF2122/97) OX=233413 GN=BQ2027_MB0912 PE=3 SV=1 && -	-
novel.831	299.958	299.823	328.823	154.307	222.788	801.964	828.881	1010.29	922.934	946.868	-1.78965	3.63508e-18	1.61403e-16	-	scaffold_63	112024	114580	-	2474	-	- && - && -	-
583928	324.597	1518.71	795.979	1722.59	759.057	172.163	223.467	91.3299	129.686	64.3912	2.91183	1.66607e-11	3.08531e-10	fgenesh1_kg.14_#_198_#_Locus1824v2rpkm3.71_PRE	scaffold_14	579159	581570	+	2140	protein_coding	- && sp|Q10327|YD72_SCHPO Uncharacterized protein C32A11.02c OS=Schizosaccharomyces pombe (strain 972 / ATCC 24843) OX=284812 GN=SPAC32A11.02c PE=4 SV=1 && -	-
626732	437.081	1370.76	927.509	658.578	604.288	359.259	335.201	338.416	430.126	294.511	1.186	2.94422e-05	0.000171958	gm1.4383_g	scaffold_18	295218	296108	-	891	protein_coding	- && - && PF12796:Ankyrin repeats (3 copies)	-
543248	1236.25	1238.49	1229.12	836.081	465.292	102.771	148.218	125.313	148.059	202.674	2.78517	5.91007e-22	3.8183e-20	e_gw1.74.66.1	scaffold_74	110262	111421	+	795	protein_coding	- && sp|O14299|WIS4_SCHPO MAP kinase kinase kinase wis4 OS=Schizosaccharomyces pombe (strain 972 / ATCC 24843) OX=284812 GN=wis4 PE=3 SV=1 && -	-
612159	279.604	465.412	346.965	409.468	333.196	571.828	1485.6	424.79	611.687	777.973	-1.07648	0.000624114	0.00256516	estExt_fgenesh1_pm.C_400001	scaffold_40	2502	4334	+	1697	protein_coding	- && sp|P04385|GAL1_YEAST Galactokinase OS=Saccharomyces cerevisiae (strain ATCC 204508 / S288c) OX=559292 GN=GAL1 PE=1 SV=4 && PF08544:GHMP kinases C terminal	-
591239	383.518	380.168	403.659	293.486	355.87	690.41	720.568	635.062	1031.01	809.641	-1.09664	7.41908e-11	1.23831e-09	fgenesh1_kg.77_#_12_#_Locus872v1rpkm158.83	scaffold_77	36400	37633	+	950	protein_coding	- && - && -	-
666021	649.195	241.034	269.862	390.306	349.955	943.384	473.158	476.473	1175.82	732.582	-1.00019	0.00254468	0.00866049	estExt_Genemark1.C_420067	scaffold_42	313238	314104	+	565	protein_coding	- && sp|C6A382|OGT_THESM Methylated-DNA--protein-cysteine methyltransferase OS=Thermococcus sibiricus (strain DSM 12597 / MM 739) OX=604354 GN=ogt PE=3 SV=1 && -	-
629480	1374.45	615.324	1131.61	525.45	597.388	271.421	280.474	250.626	337.184	293.455	1.56654	2.01343e-08	2.28123e-07	gm1.7131_g	scaffold_37	431042	432083	-	858	protein_coding	- && - && -	-
574102	869.878	503.625	717.742	910.713	793.56	356.624	265.652	428.33	406.351	418.015	1.01636	4.7906e-07	4.17996e-06	estExt_Genewise1Plus.C_360048	scaffold_36	166118	169534	-	2766	protein_coding	- && sp|O13750|SUCA_SCHPO Succinate--CoA ligase [ADP-forming] subunit alpha, mitochondrial OS=Schizosaccharomyces pombe (strain 972 / ATCC 24843) OX=284812 GN=SPAC16E8.17c PE=3 SV=1 && -	-
166253	739.182	993.532	886.689	1117.46	663.436	227.501	285.035	241.423	248.565	255.454	1.80788	4.55904e-26	4.06426e-24	CE165872_1754	scaffold_22	388911	390520	+	1449	protein_coding	- && sp|O13749|TF2B_SCHPO Transcription initiation factor IIB OS=Schizosaccharomyces pombe (strain 972 / ATCC 24843) OX=284812 GN=sua7 PE=3 SV=1 && -	-
582610	562.421	944.542	823.192	952.063	783.702	376.827	367.125	407.799	213.982	225.897	1.35148	8.15163e-09	9.91997e-08	fgenesh1_kg.9_#_265_#_Locus6055v2rpkm5.16	scaffold_9	874222	876295	-	1905	protein_coding	- && sp|Q84P21|4CLL5_ARATH 4-coumarate--CoA ligase-like 5 OS=Arabidopsis thaliana OX=3702 GN=4CLL5 PE=1 SV=2 && -	-
novel.908	823.813	867.136	740.42	942.986	627.947	314.461	304.417	273.282	264.776	490.851	1.28132	3.10658e-10	4.78255e-09	-	scaffold_74	118189	119183	-	995	-	- && - && -	-
539108	371.733	301.783	357.17	335.844	378.543	683.382	872.207	747.631	944.549	651.302	-1.15936	2.66455e-15	8.06376e-14	e_gw1.36.51.1	scaffold_36	244449	245268	+	696	protein_coding	- && sp|P0CH63|DDI2_YEAST Cyanamide hydratase DDI2 OS=Saccharomyces cerevisiae (strain ATCC 204508 / S288c) OX=559292 GN=DDI2 PE=1 SV=1 && -	-
593081	1091.63	449.735	888.957	674.714	971.002	268.785	143.658	310.805	527.391	316.678	1.37876	2.82494e-05	0.00016558	fgenesh1_pg.2_#_82	scaffold_2	341723	343377	+	1464	protein_coding	- && - && -	-
558266	86.7735	51.9302	57.8276	42.3587	105.479	554.26	763.893	542.316	2065.25	1354.33	-3.93796	7.89137e-23	5.42184e-21	estExt_Genewise1.C_390162	scaffold_39	364192	366741	+	2071	protein_coding	- && sp|Q12737|BLRO_ALBVE Bilirubin oxidase OS=Albifimbria verrucaria OX=1859699 PE=1 SV=1 && -	-
631952	85.7022	121.497	83.9067	87.7431	151.811	967.979	779.855	870.82	1504.36	923.645	-3.24739	1.19858e-40	2.37649e-38	gm1.9603_g	scaffold_69	141249	141992	+	744	protein_coding	- && - && -	-
631340	126.411	145.013	309.548	147.247	200.115	946.898	1353.35	870.112	713.275	725.193	-2.31262	1.16836e-16	4.19879e-15	gm1.8991_g	scaffold_58	228760	230726	-	1614	protein_coding	- && - && -	-
novel.97	593.488	1572.6	1187.17	407.451	346.012	201.15	475.438	162.836	246.404	323.012	1.5446	0.000322434	0.00143721	-	scaffold_12	698885	701725	-	2790	-	- && - && -	-
609628	347.094	1265.92	750.624	1374.64	447.548	252.096	273.633	266.91	284.229	249.12	1.65866	1.70039e-06	1.31902e-05	estExt_fgenesh1_pm.C_80018	scaffold_8	329978	331522	-	1218	protein_coding	- && sp|O95154|ARK73_HUMAN Aflatoxin B1 aldehyde reductase member 3 OS=Homo sapiens OX=9606 GN=AKR7A3 PE=1 SV=2 && -	-
546891	625.626	1058.2	834.531	688.834	549.084	384.732	249.69	485.677	365.283	261.787	1.10226	5.96986e-06	4.09138e-05	estExt_Genewise1.C_1_t20296	scaffold_1	1868402	1871667	-	2920	protein_coding	- && sp|Q5BFG8|BGLB_EMENI Beta-glucosidase B OS=Emericella nidulans (strain FGSC A4 / ATCC 38163 / CBS 112.46 / NRRL 194 / M139) OX=227321 GN=bglB PE=1 SV=1 && -	-
22230	159.62	536.939	193.892	126.068	199.129	707.099	1805.98	395.055	703.548	640.746	-1.80575	5.89131e-05	0.000320331	CE21849_2494	scaffold_1	1830111	1832872	-	2422	protein_coding	- && sp|P27526|PHR_NEUCR Deoxyribodipyrimidine photo-lyase OS=Neurospora crassa (strain ATCC 24698 / 74-OR23-1A / CBS 708.71 / DSM 1257 / FGSC 987) OX=367110 GN=phr PE=3 SV=2 && PF00875:DNA photolyase	-
591563	934.154	670.193	693.931	1082.17	701.881	296.894	161.9	233.635	309.086	368.402	1.5754	4.39658e-11	7.56896e-10	fgenesh1_kg.85_#_8_#_Locus5688v1rpkm14.53	scaffold_85	20618	22218	-	1389	protein_coding	- && sp|D7UTD0|FC4_PHOAM Short-chain dehydrogenase/reductase OS=Phomopsis amygdali OX=1214568 GN=fc-sdr PE=1 SV=1 && -	-
novel.258	374.947	226.337	261.925	253.144	375.585	246.826	1101.37	347.62	1305.51	938.423	-1.40025	0.000588964	0.00243987	-	scaffold_2	1343190	1344415	+	1029	-	- && - && -	-
629231	664.192	1089.55	540.858	674.714	686.109	321.488	490.26	251.334	341.507	296.622	1.1055	3.10459e-06	2.26684e-05	gm1.6882_g	scaffold_35	350779	351678	-	900	protein_coding	- && sp|Q9UUA7|YHAH_SCHPO UPF0590 protein C409.17c OS=Schizosaccharomyces pombe (strain 972 / ATCC 24843) OX=284812 GN=SPBC409.17c PE=3 SV=1 && PF08588:Protein of unknown function (DUF1769)	-
630295	1010.22	1125.81	763.097	831.038	542.184	189.731	224.607	186.2	181.561	287.122	1.99991	6.56792e-19	3.10827e-17	gm1.7946_g	scaffold_45	340697	341838	+	1071	protein_coding	- && sp|Q04835|YM87_YEAST Uncharacterized membrane protein YMR253C OS=Saccharomyces cerevisiae (strain ATCC 204508 / S288c) OX=559292 GN=YMR253C PE=1 SV=1 && -	-
611591	333.167	119.537	197.294	246.084	301.651	727.302	636.198	606.034	1188.79	962.702	-1.78246	1.02069e-09	1.44919e-08	estExt_fgenesh1_pm.C_290035	scaffold_29	163282	165692	-	2080	protein_coding	- && sp|O14192|AATR1_SCHPO Aromatic amino acid aminotransferase C56E4.03 OS=Schizosaccharomyces pombe (strain 972 / ATCC 24843) OX=284812 GN=SPAC56E4.03 PE=3 SV=1 && -	-
579723	298.887	347.834	274.397	208.768	317.424	688.653	941.755	652.761	811.62	766.361	-1.41432	2.6708e-16	9.11402e-15	fgenesh1_kg.2_#_9_#_Locus7918v1rpkm7.04	scaffold_2	34423	36041	-	1210	protein_coding	- && - && -	-
630044	612.771	880.854	698.466	1016.61	693.009	295.137	291.876	218.767	299.359	294.511	1.48123	1.06305e-16	3.84437e-15	gm1.7695_g	scaffold_43	86488	88360	+	1224	protein_coding	- && - && -	-
538271	1137.7	423.28	590.748	938.952	531.34	285.475	199.524	251.334	398.785	522.519	1.12811	0.000614463	0.00252911	e_gw1.32.168.1	scaffold_32	142361	144155	+	1665	protein_coding	- && - && -	-
543303	877.377	1103.27	1154.28	890.542	506.695	99.2574	104.893	80.7102	192.368	269.176	2.60478	4.89089e-14	1.30197e-12	e_gw1.75.9.1	scaffold_75	149331	150128	-	798	protein_coding	- && - && PF01636:Phosphotransferase enzyme family	APH
561950	79.2746	91.1228	61.2292	57.4869	99.5646	756.288	2075.05	470.101	752.181	833.919	-3.65104	1.16231e-23	8.56829e-22	estExt_Genewise1.C_910027	scaffold_91	44794	47307	+	2190	protein_coding	- && sp|A0A068AA78|BREF5_EUPBR Cytochrome P450 monooxygenase orf5 OS=Eupenicillium brefeldianum OX=1131482 GN=orf5 PE=2 SV=1 && -	-
581003	808.815	1613.76	1119.13	799.773	503.738	72.0275	107.173	68.6744	56.1974	119.282	3.51946	5.06318e-28	5.01953e-26	fgenesh1_kg.5_#_68_#_Locus5548v3rpkm1.34_PRE	scaffold_5	190998	191873	+	876	protein_coding	- && - && -	-
308199	1095.92	526.161	815.255	665.637	615.132	285.475	200.665	347.62	315.57	376.847	1.28346	8.64435e-08	8.75859e-07	CE307818_654	scaffold_44	106842	108967	+	1989	protein_coding	- && sp|C8VJW0|HXNR_EMENI Nicotinate catabolism cluster-specific transcription factor OS=Emericella nidulans (strain FGSC A4 / ATCC 38163 / CBS 112.46 / NRRL 194 / M139) OX=227321 GN=hxnR PE=1 SV=1 && -	-
626385	955.58	1086.61	689.395	1458.35	731.455	26.3515	71.8288	40.3551	46.4709	76.0028	4.24592	3.9295e-43	8.69023e-41	gm1.4036_g	scaffold_16	353593	354741	+	555	protein_coding	- && - && -	-
665432	712.4	813.246	563.535	825.995	577.672	283.718	392.208	264.786	346.911	373.68	1.07487	1.8971e-09	2.59413e-08	estExt_Genemark1.C_360081	scaffold_36	344749	347875	-	2491	protein_coding	- && sp|Q0WVL7|GOGC5_ARATH Golgin candidate 5 OS=Arabidopsis thaliana OX=3702 GN=GC5 PE=1 SV=1 && PF12329:TATA element modulatory factor 1 DNA binding	-
587668	779.89	634.92	756.294	817.927	667.379	320.61	253.111	371.692	237.758	294.511	1.30304	1.76075e-16	6.21124e-15	fgenesh1_kg.35_#_74_#_Locus5839v1rpkm13.82	scaffold_35	220500	221993	+	1400	protein_coding	- && - && -	-
620121	993.075	742.7	871.949	817.927	695.967	203.785	246.27	156.464	215.063	172.062	2.05591	1.91686e-34	2.72146e-32	estExt_fgenesh1_pg.C_450056	scaffold_45	246100	247529	+	917	protein_coding	- && - && -	-
587584	649.195	1390.36	961.525	872.388	335.168	140.541	141.377	165.668	203.175	252.287	2.22111	2.48121e-11	4.4724e-10	fgenesh1_kg.34_#_125_#_Locus8651v6rpkm0.00_PRE	scaffold_34	427401	428840	-	1440	protein_coding	- && - && PF11913:Protein of unknown function (DUF3431)	-
626809	253.893	240.055	336.76	399.382	360.799	689.531	703.466	528.156	779.199	766.361	-1.12281	2.12031e-09	2.87542e-08	gm1.4460_g	scaffold_18	653174	653665	-	438	protein_coding	- && - && -	-
novel.524	727.398	872.035	938.847	836.081	472.193	232.772	202.945	227.971	208.579	300.844	1.71295	2.27257e-16	7.87185e-15	-	scaffold_35	222585	226617	+	3810	-	- && Q10213.1 RecName: Full=ATP-dependent DNA helicase srs2 && PF00580:UvrD/REP helicase N-terminal domain|PF13361:UvrD-like helicase C-terminal domain	UvrD-helicase
559261	1013.43	409.563	718.876	1418.01	585.558	116.825	230.308	118.233	210.74	161.506	2.30956	6.07443e-12	1.20441e-10	estExt_Genewise1.C_460141	scaffold_46	330005	332239	+	1962	protein_coding	- && sp|Q10097|YAOI_SCHPO Uncharacterized transporter C11D3.18C OS=Schizosaccharomyces pombe (strain 972 / ATCC 24843) OX=284812 GN=SPAC11D3.18c PE=3 SV=1 && PF07690:Major Facilitator Superfamily	MFS_1
590012	671.691	390.946	644.04	766.492	956.215	215.204	210.926	249.918	480.92	391.625	1.14796	0.000113675	0.00057011	fgenesh1_kg.55_#_65_#_Locus6675v1rpkm10.47	scaffold_55	185435	186464	+	1030	protein_coding	- && - && -	-
novel.748	111.413	162.649	219.971	119.008	146.882	570.949	1168.64	740.551	822.427	882.477	-2.46163	4.1888e-24	3.16916e-22	-	scaffold_53	52361	57965	-	4677	-	- && - && -	-
172268	189.616	2190.87	1140.68	307.605	189.271	130.001	161.9	94.8698	258.292	272.343	2.13141	0.00357994	0.011597	CE171887_575774	scaffold_23	115692	116683	+	992	protein_coding	- && sp|P40920|HSP30_EMENI 30 kDa heat shock protein OS=Emericella nidulans (strain FGSC A4 / ATCC 38163 / CBS 112.46 / NRRL 194 / M139) OX=227321 GN=hsp30 PE=2 SV=1 && PF00011:Hsp20/alpha crystallin family	-
novel.471	218.541	1705.86	862.878	737.244	174.485	155.474	241.71	135.933	215.063	462.35	1.61227	0.00281751	0.00945474	-	scaffold_30	89449	94240	+	4732	-	- && - && -	-
novel.346	996.289	752.498	739.286	738.252	515.567	288.11	155.059	223.723	236.678	238.564	1.71039	1.11386e-15	3.49983e-14	-	scaffold_24	138022	140889	+	2745	-	- && - && -	-
novel.861	693.117	834.802	1014.82	344.921	517.539	239.799	370.545	295.937	368.525	199.507	1.208	4.23881e-05	0.000238836	-	scaffold_7	376873	382242	+	5151	-	- && - && -	-
166826	473.505	1116.99	801.649	542.595	370.656	335.543	305.557	277.53	314.489	337.79	1.07349	0.000115246	0.000576983	CE166445_1365	scaffold_22	485943	487078	+	1136	protein_coding	- && sp|Q5AVC5|CWC24_EMENI Pre-mRNA-splicing factor cwc24 OS=Emericella nidulans (strain FGSC A4 / ATCC 38163 / CBS 112.46 / NRRL 194 / M139) OX=227321 GN=cwc24 PE=3 SV=1 && PF00642:Zinc finger C-x8-C-x5-C-x3-H type (and similar)|PF13920:Zinc finger, C3HC4 type (RING finger)	zf-CCCH
484949	152.121	130.315	181.42	76.6492	130.124	679.869	1091.11	242.13	1168.26	995.425	-2.63882	1.74332e-12	3.73336e-11	CE484568_6356	scaffold_97	30889	31790	-	902	protein_coding	- && - && -	-
597881	277.461	191.064	307.28	342.904	239.547	703.585	645.319	486.385	818.105	833.919	-1.36011	7.73823e-11	1.28784e-09	fgenesh1_pg.25_#_100	scaffold_25	422927	423563	+	501	protein_coding	- && - && -	-
589447	719.899	562.414	803.916	633.364	547.113	164.258	290.736	188.324	350.153	573.188	1.06169	0.000739695	0.00297846	fgenesh1_kg.49_#_25_#_Locus1349v1rpkm100.94	scaffold_49	92354	93087	+	734	protein_coding	- && - && -	-
573618	2048.28	242.994	761.963	565.792	380.514	113.311	174.441	139.473	204.256	181.562	2.29904	8.29311e-07	6.91093e-06	estExt_Genewise1Plus.C_330123	scaffold_33	375499	376468	+	852	protein_coding	- && sp|O59827|GST2_SCHPO Glutathione S-transferase 2 OS=Schizosaccharomyces pombe (strain 972 / ATCC 24843) OX=284812 GN=gst2 PE=2 SV=1 && PF00043:Glutathione S-transferase, C-terminal domain	GST_C
625567	265.677	274.348	289.138	212.802	334.182	535.814	682.943	608.158	939.145	669.247	-1.31891	3.18321e-12	6.56037e-11	gm1.3218_g	scaffold_12	120099	121204	-	852	protein_coding	- && sp|Q5HGK2|FABG_STAAC 3-oxoacyl-[acyl-carrier-protein] reductase FabG OS=Staphylococcus aureus (strain COL) OX=93062 GN=fabG PE=3 SV=2 && PF00106:short chain dehydrogenase	adh_short
novel.107	617.056	701.547	953.588	1078.13	448.534	85.2032	208.645	230.095	161.027	310.345	1.93274	6.99135e-09	8.65452e-08	-	scaffold_124	35615	39743	+	4014	-	- && - && -	-
561690	869.878	577.111	921.839	653.535	523.454	177.433	217.767	154.34	275.583	363.124	1.57931	2.61208e-09	3.48076e-08	estExt_Genewise1.C_830043	scaffold_83	70998	71992	-	995	protein_coding	- && sp|P24867|PCL1_YEAST PHO85 cyclin-1 OS=Saccharomyces cerevisiae (strain ATCC 204508 / S288c) OX=559292 GN=PCL1 PE=1 SV=1 && PF00134:Cyclin, N-terminal domain	-
666075	633.125	934.743	577.142	697.911	359.813	281.083	342.042	314.345	275.583	317.734	1.06533	3.7922e-06	2.72224e-05	estExt_Genemark1.C_430037	scaffold_43	166446	168405	-	1900	protein_coding	- && - && -	-
624999	802.387	653.537	741.553	1072.08	692.023	98.379	183.562	97.7018	132.928	251.231	2.37881	1.60706e-17	6.5536e-16	gm1.2650_g	scaffold_9	622907	624249	+	1278	protein_coding	- && sp|G2Q9T3|CEL61_MYCTT Polysaccharide monooxygenase Cel61a OS=Myceliophthora thermophila (strain ATCC 42464 / BCRC 31852 / DSM 1799) OX=573729 GN=Cel61a PE=1 SV=1 && PF03443:Glycosyl hydrolase family 61	-
77680	250.679	235.156	295.941	412.493	338.125	608.72	666.981	627.982	617.091	652.357	-1.04962	4.53968e-10	6.81544e-09	CE77299_6127	scaffold_14	173482	175084	-	1087	protein_coding	- && sp|Q07505|DLHH_YEAST Putative carboxymethylenebutenolidase OS=Saccharomyces cerevisiae (strain ATCC 204508 / S288c) OX=559292 GN=YDL086W PE=1 SV=1 && -	-
209150	626.698	1152.26	777.837	563.775	441.633	184.461	438.954	128.145	243.162	127.727	1.66821	5.78569e-06	3.97581e-05	CE208769_1049	scaffold_29	98584	99052	-	411	protein_coding	- && - && -	-
541206	189.616	424.26	422.935	1896.06	468.25	151.96	269.073	198.235	507.938	127.727	1.43905	0.00815142	0.0233827	e_gw1.49.136.1	scaffold_49	45724	46083	+	360	protein_coding	- && - && -	-
664727	340.666	195.963	214.302	290.46	194.2	468.178	559.808	534.528	1126.11	670.302	-1.44241	1.4467e-07	1.40397e-06	estExt_Genemark1.C_290117	scaffold_29	461004	462442	-	1241	protein_coding	- && sp|C5CZC3|DGOD_VARPS D-galactonate dehydratase OS=Variovorax paradoxus (strain S110) OX=543728 GN=dgoD PE=3 SV=1 && -	-
506131	479.933	2028.22	852.673	479.057	197.158	77.2978	102.613	82.1261	99.4262	169.951	2.92659	2.46117e-09	3.29111e-08	gw1.53.2.1	scaffold_53	143569	143928	+	360	protein_coding	- && - && PF12796:Ankyrin repeats (3 copies)	-
616781	666.335	471.291	522.716	1112.42	569.786	226.623	247.41	186.2	298.279	248.065	1.47166	4.8119e-09	6.11457e-08	estExt_fgenesh1_pg.C_150073	scaffold_15	409700	411334	+	1326	protein_coding	- && sp|P9WK00|Y3342_MYCTO Uncharacterized methyltransferase MT3445 OS=Mycobacterium tuberculosis (strain CDC 1551 / Oshkosh) OX=83331 GN=MT3445 PE=3 SV=1 && -	-
620548	152.121	393.886	286.87	326.767	205.044	512.098	792.397	663.381	330.7	882.477	-1.22057	9.50117e-05	0.000485615	estExt_fgenesh1_pg.C_510023	scaffold_51	180231	186587	+	4186	protein_coding	- && - && -	-
novel.290	758.465	991.573	903.697	520.407	348.969	72.0275	161.9	82.8341	261.534	411.682	1.83313	5.09946e-05	0.000283167	-	scaffold_21	131094	135155	+	3894	-	- && - && -	-
595183	598.844	508.524	585.079	726.15	661.464	271.421	238.289	307.973	278.826	321.956	1.11729	8.64101e-15	2.49677e-13	fgenesh1_pg.10_#_7	scaffold_10	29225	34450	+	5040	protein_coding	- && sp|Q10164|RGA2_SCHPO Probable Rho-type GTPase-activating protein 2 OS=Schizosaccharomyces pombe (strain 972 / ATCC 24843) OX=284812 GN=rga2 PE=1 SV=1 && -	-
45812	777.748	1015.09	840.2	526.459	309.538	151.96	259.952	106.198	287.471	217.452	1.76399	3.19681e-07	2.89247e-06	CE45431_876	scaffold_11	497564	498733	+	749	protein_coding	- && - && -	-
632441	89.9874	81.3246	66.8985	44.3758	122.238	454.124	693.205	760.375	1466.54	696.692	-3.32903	3.63058e-23	2.54583e-21	gm1.10092_g	scaffold_81	59637	60003	-	318	protein_coding	- && - && -	-
662688	246.394	315.5	345.831	245.076	308.552	554.26	713.727	525.324	605.203	575.299	-1.02405	1.35349e-11	2.54748e-10	estExt_Genemark1.C_150069	scaffold_15	339403	339819	+	228	protein_coding	- && - && -	-
585348	792.746	763.276	587.347	1075.11	325.31	175.677	230.308	172.04	127.525	146.728	2.05614	2.72194e-12	5.70041e-11	fgenesh1_kg.21_#_30_#_Locus2615v1rpkm48.66	scaffold_21	91490	93285	+	1535	protein_coding	- && sp|Q8J093|MPI_OGAPD Mannose-6-phosphate isomerase OS=Ogataea parapolymorpha (strain ATCC 26012 / BCRC 20466 / JCM 22074 / NRRL Y-7560 / DL-1) OX=871575 GN=PMI40 PE=3 SV=1 && -	-
648006	742.396	513.423	737.018	880.457	537.255	193.244	165.32	234.343	159.946	187.896	1.8545	3.22492e-21	1.86459e-19	MIX13905_8848_93	scaffold_37	182330	184254	+	1784	protein_coding	- && - && -	-
607384	550.637	791.69	636.103	594.031	411.074	252.096	240.569	292.397	241	277.621	1.1932	7.31863e-11	1.22332e-09	fgenesh1_pm.54_#_16	scaffold_54	102589	104428	+	1206	protein_coding	- && sp|A3LV29|MED19_PICST Mediator of RNA polymerase II transcription subunit 19 OS=Scheffersomyces stipitis (strain ATCC 58785 / CBS 6054 / NBRC 10063 / NRRL Y-11545) OX=322104 GN=ROX3 PE=3 SV=2 && -	-
620006	217.469	194.003	192.759	155.315	253.348	512.098	616.815	644.265	711.113	785.362	-1.68992	5.37808e-22	3.49423e-20	estExt_fgenesh1_pg.C_440001	scaffold_44	2334	3828	-	1338	protein_coding	- && - && -	-
554887	67.4905	99.9411	126.994	35.299	177.442	509.463	1573.39	706.568	459.306	518.297	-2.89254	2.90657e-11	5.19838e-10	estExt_Genewise1.C_220026	scaffold_22	94010	95345	+	1082	protein_coding	- && sp|Q4WBW4|AXE1_ASPFU Probable acetylxylan esterase A OS=Neosartorya fumigata (strain ATCC MYA-4609 / Af293 / CBS 101355 / FGSC A1100) OX=330879 GN=axeA PE=3 SV=1 && -	-
25312	539.924	1275.72	802.783	180.529	193.215	262.637	315.819	309.389	212.902	171.006	1.23406	0.00822984	0.02359	CE24931_288	scaffold_10	199461	200978	-	1518	protein_coding	- && sp|Q9ZQ31|STY13_ARATH Serine/threonine-protein kinase STY13 OS=Arabidopsis thaliana OX=3702 GN=STY13 PE=1 SV=2 && PF00069:Protein kinase domain	Pkinase
622714	316.027	63.688	107.718	224.905	109.423	276.691	476.578	249.21	1266.6	1165.38	-2.06309	6.8057e-05	0.000364365	gm1.365_g	scaffold_1	1602681	1603269	-	516	protein_coding	- && - && PF04145:Ctr copper transporter family	-
560137	348.165	947.481	749.491	1810.33	246.447	21.9596	14.8218	14.8677	58.3588	34.8346	4.82961	2.29376e-20	1.23263e-18	estExt_Genewise1.C_560082	scaffold_56	158686	160282	+	1284	protein_coding	- && sp|C7ZBE5|SAN2_FUSV7 Aldo-keto reductase NECHADRAFT_45914 OS=Fusarium vanettenii (strain ATCC MYA-4622 / CBS 123669 / FGSC 9596 / NRRL 45880 / 77-13-4) OX=660122 GN=NECHADRAFT_45914 PE=3 SV=1 && PF00248:Aldo/keto reductase family	Aldo_ket_red
419983	627.769	832.843	698.466	313.656	382.486	257.366	370.545	244.254	297.198	218.508	1.0415	0.000196622	0.000926324	CE419602_1196	scaffold_7	587960	589644	+	1685	protein_coding	- && - && -	-
novel.24	752.037	1209.09	853.807	693.877	343.054	38.6489	133.396	26.9034	108.072	68.6136	3.36484	2.74005e-15	8.27048e-14	-	scaffold_1	735114	739513	-	4322	-	- && - && -	-
438410	608.486	442.876	620.229	756.406	511.624	279.326	236.009	288.149	228.032	249.12	1.19634	2.83175e-12	5.91019e-11	CE438029_4977	scaffold_77	103325	104741	+	1055	protein_coding	- && sp|E9P974|KAD3_YEASX GTP:AMP phosphotransferase, mitochondrial OS=Saccharomyces cerevisiae OX=4932 GN=ADK2 PE=1 SV=1 && -	-
589846	242.109	285.126	269.862	278.357	312.495	613.112	572.35	523.908	553.328	558.409	-1.02192	4.55181e-20	2.37935e-18	fgenesh1_kg.53_#_93_#_Locus791v1rpkm175.88	scaffold_53	326794	327866	+	1004	protein_coding	- && - && -	-
562093	106.057	13.7174	19.2759	12.1025	45.3463	412.84	581.471	794.358	1158.53	1065.09	-4.35299	1.31553e-16	4.68379e-15	estExt_Genewise1.C_980026	scaffold_98	26328	27071	-	609	protein_coding	- && - && -	-
622492	227.111	300.803	266.46	227.93	341.083	627.166	559.808	584.795	601.961	469.739	-1.0602	2.19568e-11	3.9953e-10	gm1.143_g	scaffold_1	566188	566655	+	402	protein_coding	- && - && -	-
526790	203.543	303.743	322.02	172.461	346.998	685.139	421.852	724.268	526.31	481.351	-1.07482	9.38933e-06	6.18072e-05	gw1.3.531.1	scaffold_3	1233044	1233820	-	663	protein_coding	- && - && PF13460:NAD(P)H-binding	-
521901	907.373	920.046	969.462	622.27	296.722	79.9329	108.313	68.6744	60.5203	137.227	3.03327	1.47939e-19	7.42926e-18	gw1.74.62.1	scaffold_74	111896	112231	+	336	protein_coding	- && - && PF12796:Ankyrin repeats (3 copies)	-
661423	513.142	495.786	664.45	1127.55	602.317	174.798	163.04	176.288	113.476	93.9479	2.23546	6.41381e-16	2.06607e-14	estExt_Genemark1.C_80178	scaffold_8	805641	806204	-	422	protein_coding	- && - && -	-
606242	902.016	716.245	649.71	750.355	359.813	94.8654	160.76	92.0379	149.139	249.12	2.18232	4.26125e-12	8.62754e-11	fgenesh1_pm.28_#_10	scaffold_28	172793	174028	-	1236	protein_coding	- && sp|Q6C6Q7|IPK1_YARLI Inositol-pentakisphosphate 2-kinase OS=Yarrowia lipolytica (strain CLIB 122 / E 150) OX=284591 GN=IPK1 PE=3 SV=1 && PF06090:Inositol-pentakisphosphate 2-kinase	-
580378	151.05	88.1833	79.3712	107.914	164.627	570.071	500.521	568.511	1187.71	674.525	-2.56537	2.82422e-18	1.26869e-16	fgenesh1_kg.3_#_145_#_Locus5876v1rpkm13.65	scaffold_3	497588	499057	+	1379	protein_coding	- && - && PF13673:Acetyltransferase (GNAT) domain	-
543831	578.49	561.434	552.196	850.2	388.401	242.434	208.645	226.555	210.74	269.176	1.33991	9.34693e-11	1.54218e-09	e_gw1.84.43.1	scaffold_84	29239	29589	-	351	protein_coding	- && sp|Q9P7S9|IES4_SCHPO INO80 complex subunit 4 OS=Schizosaccharomyces pombe (strain 972 / ATCC 24843) OX=284812 GN=ies4 PE=1 SV=1 && PF08193:INO80 complex subunit Ies4	-
novel.234	521.712	531.06	671.253	619.244	430.79	123.852	192.684	404.259	209.66	352.568	1.11092	0.000212414	0.000989774	-	scaffold_19	10073	11874	-	1750	-	- && - && -	-
208869	598.844	1054.28	630.434	560.749	332.211	173.042	320.379	84.9581	178.319	121.393	1.85759	3.90081e-07	3.46671e-06	CE208488_716	scaffold_29	99807	100480	-	441	protein_coding	- && - && -	-
621779	572.062	340.976	642.906	1582.4	638.791	60.6085	30.7838	41.7711	33.5023	107.671	3.78375	1.74018e-18	7.97293e-17	estExt_fgenesh1_pg.C_840023	scaffold_84	77300	78160	+	735	protein_coding	- && - && -	-
588749	742.396	1070.94	611.158	854.235	247.433	92.2303	100.332	93.4539	101.588	129.838	2.76976	9.67746e-18	4.12188e-16	fgenesh1_kg.43_#_56_#_Locus12950v1rpkm2.05	scaffold_43	163804	165084	+	1206	protein_coding	- && - && -	-
585910	412.442	555.555	397.99	1215.29	459.377	249.461	269.073	108.322	213.982	160.45	1.60411	5.54697e-06	3.82759e-05	fgenesh1_kg.23_#_182_#_Locus1490v1rpkm92.58	scaffold_23	546264	548385	-	1780	protein_coding	- && - && -	-
667897	860.236	514.403	663.316	868.354	323.339	176.555	169.881	126.729	185.884	153.061	1.99281	9.54885e-14	2.46768e-12	estExt_Genemark1.C_790019	scaffold_79	97941	99204	+	1151	protein_coding	- && sp|A7RK30|QORL2_NEMVE Quinone oxidoreductase-like protein 2 homolog OS=Nematostella vectensis OX=45351 GN=v1g238856 PE=3 SV=1 && PF00107:Zinc-binding dehydrogenase	ADH_zinc_N
novel.447	762.75	1013.13	870.815	531.501	267.149	119.46	112.874	111.153	127.525	121.393	2.54022	9.02121e-17	3.29346e-15	-	scaffold_3	203582	207011	+	3352	-	- && - && -	-
309627	326.74	231.236	316.351	171.452	296.722	563.044	395.628	924.627	454.983	353.624	-1.00563	0.000514959	0.00216686	CE309246_296	scaffold_44	295541	296529	-	877	protein_coding	- && - && -	-
557361	733.825	554.575	434.274	860.286	563.871	151.96	202.945	117.525	268.018	137.227	1.84542	3.92885e-12	7.96857e-11	estExt_Genewise1.C_340127	scaffold_34	234948	237371	+	2068	protein_coding	- && sp|Q870L3|MIRC_EMENI Siderophore iron transporter mirC OS=Emericella nidulans (strain FGSC A4 / ATCC 38163 / CBS 112.46 / NRRL 194 / M139) OX=227321 GN=mirC PE=3 SV=1 && -	-
193958	78.2033	215.559	90.7099	104.888	126.181	488.381	2023.75	152.925	453.902	287.122	-2.46716	1.04061e-05	6.73715e-05	CE193577_610	scaffold_26	447631	448517	-	796	protein_coding	- && - && -	-
novel.674	226.04	558.495	164.412	145.23	239.547	341.691	822.04	293.813	402.028	822.308	-1.00664	0.0147182	0.0387145	-	scaffold_5	175637	179699	+	3986	-	- && - && -	-
596171	499.216	863.217	812.987	312.648	261.234	141.42	250.831	183.368	327.458	361.013	1.12204	0.00258531	0.00878318	fgenesh1_pg.15_#_1	scaffold_15	22394	24087	+	1329	protein_coding	- && - && -	-
303651	734.897	798.549	691.663	733.21	412.06	124.73	88.9309	114.693	122.121	182.618	2.41269	1.3134e-24	1.04166e-22	CE303270_751	scaffold_43	107368	108729	+	1243	protein_coding	- && - && -	-
514029	910.586	258.671	526.117	1342.37	402.202	98.379	98.052	98.4098	83.2154	154.117	2.69278	6.47463e-12	1.28155e-10	gw1.22.159.1	scaffold_22	371060	372050	-	774	protein_coding	- && sp|C4K4K8|APAH_HAMD5 Bis(5'-nucleosyl)-tetraphosphatase, symmetrical OS=Hamiltonella defensa subsp. Acyrthosiphon pisum (strain 5AT) OX=572265 GN=apaH PE=3 SV=1 && -	-
586544	684.547	822.065	697.332	323.742	285.879	199.393	188.123	169.916	230.193	358.902	1.29591	8.33474e-05	0.000432534	fgenesh1_kg.27_#_116_#_Locus8344v1rpkm6.21	scaffold_27	471771	473224	+	1454	protein_coding	- && - && -	-
541758	584.918	817.166	654.245	598.065	235.603	197.636	262.232	171.332	195.61	241.731	1.43666	6.15686e-07	5.26814e-06	e_gw1.55.4.1	scaffold_55	125074	126304	+	1077	protein_coding	- && sp|P38702|LEU5_YEAST Mitochondrial carrier protein LEU5 OS=Saccharomyces cerevisiae (strain ATCC 204508 / S288c) OX=559292 GN=LEU5 PE=1 SV=1 && -	-
580332	668.478	435.038	697.332	657.569	690.052	154.596	92.3513	180.536	209.66	172.062	1.95818	5.18132e-18	2.2485e-16	fgenesh1_kg.3_#_99_#_Locus1077v1rpkm127.08	scaffold_3	345773	348718	+	2883	protein_coding	- && sp|P47139|YJ68_YEAST Uncharacterized protein YJR098C OS=Saccharomyces cerevisiae (strain ATCC 204508 / S288c) OX=559292 GN=YJR098C PE=1 SV=2 && -	-
592195	227.111	109.739	120.191	131.11	138.996	722.031	492.54	530.28	731.647	741.027	-2.14611	1.18617e-20	6.62181e-19	fgenesh1_kg.121_#_4_#_Locus9027v1rpkm5.11	scaffold_121	30209	32269	+	1872	protein_coding	- && sp|Q6AYF9|IIGP5_RAT Interferon-inducible GTPase 5 OS=Rattus norvegicus OX=10116 GN=Irgc PE=1 SV=1 && PF05049:Interferon-inducible GTPase (IIGP)	IIGP
510595	611.7	577.111	653.111	584.954	365.728	182.704	165.32	208.147	275.583	319.845	1.27869	3.14578e-08	3.44538e-07	gw1.4.151.1	scaffold_4	1069163	1070222	+	498	protein_coding	- && - && -	-
629901	615.985	652.557	565.803	557.723	291.793	234.528	237.149	247.086	220.467	311.4	1.10162	7.43427e-07	6.2633e-06	gm1.7552_g	scaffold_41	292876	293654	+	630	protein_coding	- && - && -	-
435863	747.752	789.731	780.105	503.262	462.335	101.893	168.741	90.6219	143.736	131.949	2.37114	6.60767e-24	4.96655e-22	CE435482_472	scaffold_76	60320	61589	+	1216	protein_coding	- && sp|Q00870|KHS_FUSSH Kievitone hydratase OS=Fusarium solani subsp. phaseoli OX=120645 GN=khs PE=1 SV=1 && -	-
591705	657.765	562.414	583.945	504.271	356.855	242.434	289.595	225.139	233.435	248.065	1.10643	8.12888e-10	1.18182e-08	fgenesh1_kg.89_#_26_#_Locus5619v1rpkm14.92	scaffold_89	101804	104317	-	2408	protein_coding	- && sp|O13779|YF2E_SCHPO Putative metal ion transporter C17A12.14 OS=Schizosaccharomyces pombe (strain 972 / ATCC 24843) OX=284812 GN=SPAC17A2.14 PE=1 SV=4 && PF01544:CorA-like Mg2+ transporter protein	-
665109	656.693	687.83	632.702	433.673	210.959	154.596	225.748	190.448	284.229	399.015	1.06503	0.00182036	0.00646316	estExt_Genemark1.C_330073	scaffold_33	327137	329072	+	1682	protein_coding	- && - && -	-
410086	525.998	923.965	441.077	609.159	652.592	136.149	192.684	127.437	136.171	128.782	2.13107	1.98449e-21	1.19485e-19	CE409705_2788	scaffold_69	57353	59317	-	1539	protein_coding	- && sp|Q82DR2|AAT_STRAW Aspartate aminotransferase OS=Streptomyces avermitilis (strain ATCC 31267 / DSM 46492 / JCM 5070 / NBRC 14893 / NCIMB 12804 / NRRL 8165 / MA-4680) OX=227882 GN=aspC1 PE=1 SV=1 && -	-
587521	126.411	106.8	157.608	78.6662	137.025	628.044	456.056	1061.98	631.14	489.796	-2.43164	3.44787e-19	1.68011e-17	fgenesh1_kg.34_#_62_#_Locus4109v1rpkm25.07	scaffold_34	207391	208549	+	1085	protein_coding	- && - && -	-
590365	269.962	140.114	232.444	245.076	262.22	667.572	337.481	582.671	634.382	494.018	-1.24127	1.60068e-07	1.53911e-06	fgenesh1_kg.60_#_49_#_Locus7067v1rpkm9.19	scaffold_60	193579	195381	-	1803	protein_coding	- && - && -	-
558406	930.941	704.487	642.906	1045.86	231.66	43.9192	67.2682	43.895	64.8432	69.6692	3.6227	4.4036e-25	3.64327e-23	estExt_Genewise1.C_400125	scaffold_40	250535	251982	-	1321	protein_coding	- && - && -	-
586301	250.679	101.901	95.2454	184.563	197.158	830.951	379.666	443.906	794.329	540.464	-1.84923	7.272e-09	8.97296e-08	fgenesh1_kg.26_#_48_#_Locus5776v1rpkm14.09	scaffold_26	184382	186430	+	1988	protein_coding	- && - && -	-
576393	198.186	294.924	265.326	181.537	181.385	397.908	900.71	330.628	578.185	481.351	-1.26048	7.86648e-06	5.25956e-05	estExt_Genewise1Plus.C_550035	scaffold_55	100152	102331	+	1873	protein_coding	- && sp|A1CAU3|XKS1_ASPCL Probable D-xylulose kinase A OS=Aspergillus clavatus (strain ATCC 1007 / CBS 513.65 / DSM 816 / NCTC 3887 / NRRL 1) OX=344612 GN=xkiA PE=2 SV=1 && PF02782:FGGY family of carbohydrate kinases, C-terminal domain	-
576473	64.2767	14.6972	24.9452	82.7004	64.0762	581.49	524.464	1146.93	676.53	609.078	-3.81872	1.85682e-21	1.12386e-19	estExt_Genewise1Plus.C_560011	scaffold_56	9372	11880	-	1969	protein_coding	- && sp|P38090|AGP2_YEAST General amino acid permease AGP2 OS=Saccharomyces cerevisiae (strain ATCC 204508 / S288c) OX=559292 GN=AGP2 PE=1 SV=1 && -	-
novel.157	636.339	1056.24	665.584	611.176	284.893	85.2032	144.798	70.7984	100.507	125.616	2.63055	2.20428e-16	7.65839e-15	-	scaffold_14	690510	693154	-	2645	-	- && - && -	-
588066	265.677	201.842	224.507	262.221	260.248	514.733	440.094	477.181	616.01	502.463	-1.07004	8.75014e-14	2.27148e-12	fgenesh1_kg.38_#_33_#_Locus2940v1rpkm40.87	scaffold_38	84098	84715	-	557	protein_coding	- && - && -	-
663253	344.952	57.8091	128.128	179.52	168.57	541.963	280.474	651.345	839.719	560.52	-1.70973	2.33113e-05	0.00013952	estExt_Genemark1.C_180150	scaffold_18	671932	673862	+	1424	protein_coding	- && - && -	-
460859	234.61	91.1228	183.688	144.221	208.001	501.557	267.933	605.326	728.405	771.639	-1.73902	4.09976e-08	4.37764e-07	CE460478_5120	scaffold_84	13573	15493	-	1794	protein_coding	- && - && -	-
620146	610.629	636.88	725.679	423.587	237.575	186.217	160.76	252.75	231.274	266.01	1.2629	1.23021e-05	7.82923e-05	estExt_fgenesh1_pg.C_450081	scaffold_45	327688	329440	+	1533	protein_coding	- && - && -	-
517449	58.9203	5.87889	5.66937	5.04271	18.73	347.84	510.782	610.99	695.983	1460.94	-5.26746	1.9212e-12	4.06135e-11	gw1.85.22.1	scaffold_85	123735	125645	-	1179	protein_coding	- && - && -	-
659322	785.247	912.208	553.33	647.484	240.532	78.1761	83.2302	80.0022	218.305	109.782	2.46478	6.73171e-11	1.13678e-09	estExt_Genemark1.C_10187	scaffold_1	729903	731316	+	1071	protein_coding	- && - && -	-
610979	590.274	1062.12	563.535	602.099	261.234	106.284	151.639	77.1702	102.668	182.618	2.31418	2.09096e-11	3.82899e-10	estExt_fgenesh1_pm.C_200063	scaffold_20	287642	290649	-	1734	protein_coding	- && sp|O74962|PANK_SCHPO Pantothenate kinase OS=Schizosaccharomyces pombe (strain 972 / ATCC 24843) OX=284812 GN=SPBC4B4.01c PE=1 SV=1 && -	-
183209	605.272	1019.01	591.882	868.354	169.556	104.528	93.4914	43.187	76.7311	122.449	2.8878	1.66315e-12	3.56833e-11	CE182828_9148	scaffold_24	611244	611673	-	430	protein_coding	- && - && -	-
243016	549.566	892.611	607.756	819.944	441.633	69.3923	112.874	58.0547	64.8432	74.9472	3.12941	4.71207e-35	6.94728e-33	CE242635_644	scaffold_33	52224	53071	+	782	protein_coding	- && - && -	-
110297	254.964	184.205	247.184	138.17	337.14	375.07	498.241	356.824	645.189	649.19	-1.11894	3.8521e-05	0.00021952	CE109916_3913	scaffold_17	679547	680932	+	1183	protein_coding	- && - && -	-
595047	580.633	657.456	572.606	756.406	504.724	82.5681	128.836	87.79	142.655	160.45	2.35717	2.24946e-27	2.08619e-25	fgenesh1_pg.9_#_102	scaffold_9	408666	409043	+	378	protein_coding	- && - && -	-
607488	209.971	1290.42	478.495	452.835	152.797	141.42	247.41	217.351	158.866	302.956	1.27542	0.00784577	0.0226484	fgenesh1_pm.58_#_1	scaffold_58	91643	92509	+	867	protein_coding	- && - && PF12770:CHAT domain	-
225414	403.872	1171.86	461.487	147.247	592.459	128.244	197.244	202.483	127.525	202.674	1.69423	5.11399e-05	0.000283699	CE225033_238	scaffold_3	956098	956889	-	792	protein_coding	- && - && -	-
586874	607.415	479.129	417.266	672.697	272.078	244.191	200.665	218.767	218.305	296.622	1.05495	1.5365e-05	9.5979e-05	fgenesh1_kg.29_#_141_#_Locus6372v1rpkm11.63	scaffold_29	484919	486401	+	1214	protein_coding	- && sp|B3DMA2|ACD11_RAT Acyl-CoA dehydrogenase family member 11 OS=Rattus norvegicus OX=10116 GN=Acad11 PE=1 SV=1 && -	-
108494	649.195	418.381	497.771	465.946	447.548	232.772	135.677	223.723	223.709	320.901	1.12379	5.96208e-07	5.11671e-06	CE108113_4858	scaffold_17	486883	487400	+	453	protein_coding	- && - && -	-
586655	1390.52	241.034	435.407	267.263	347.983	211.69	169.881	132.393	158.866	245.953	1.5458	0.000473914	0.00201479	fgenesh1_kg.28_#_89_#_Locus11832v1rpkm2.55	scaffold_28	323433	325159	+	1727	protein_coding	- && sp|Q6GCE6|ADPRH_STAAS Protein-ADP-ribose hydrolase OS=Staphylococcus aureus (strain MSSA476) OX=282459 GN=SAS0302 PE=3 SV=1 && PF01661:Macro domain	A1pp
582891	379.232	171.468	336.76	1793.19	303.623	111.555	44.4654	101.242	219.386	135.116	2.28664	5.94581e-05	0.000322532	fgenesh1_kg.10_#_228_#_Locus8931v1rpkm5.23	scaffold_10	789912	791664	-	1682	protein_coding	- && sp|C8V0D4|CICH_EMENI Cytochrome P450 monooxygenase cicH OS=Emericella nidulans (strain FGSC A4 / ATCC 38163 / CBS 112.46 / NRRL 194 / M139) OX=227321 GN=cicH PE=1 SV=1 && -	-
589367	194.973	231.236	165.546	121.025	225.746	335.543	938.335	227.263	541.44	596.411	-1.49001	1.73884e-05	0.000107451	fgenesh1_kg.48_#_59_#_Locus524v1rpkm278.86	scaffold_48	258080	259718	+	1460	protein_coding	- && sp|G1XU01|AR280_ARTOA Cytochrome P450 monooxygenase AOL_s00215g280 OS=Arthrobotrys oligospora (strain ATCC 24927 / CBS 115.81 / DSM 1491) OX=756982 GN=AOL_s00215g280 PE=3 SV=1 && -	-
591578	92.1299	170.488	111.12	44.3758	83.792	365.408	1247.31	506.916	530.633	416.96	-2.61077	3.20579e-11	5.65439e-10	fgenesh1_kg.85_#_23_#_Locus3938v1rpkm26.81	scaffold_85	78818	79977	+	1160	protein_coding	- && - && -	-
517896	680.262	373.309	485.298	402.408	574.715	166.015	202.945	179.828	181.561	319.845	1.26189	1.39494e-07	1.35948e-06	gw1.19.186.1	scaffold_19	513922	515739	+	1512	protein_coding	- && - && -	-
549131	578.49	445.816	662.182	430.647	308.552	209.934	267.933	234.343	244.243	175.229	1.0996	7.51681e-07	6.31895e-06	estExt_Genewise1.C_5_t10494	scaffold_5	916662	918040	-	1258	protein_coding	- && sp|E3QFA7|CLU5D_COLGM Pathogenicity cluster 5 protein d OS=Colletotrichum graminicola (strain M1.001 / M2 / FGSC 10212) OX=645133 GN=CLU5d PE=2 SV=1 && -	-
novel.690	407.086	929.844	648.576	349.964	346.998	108.041	165.32	163.544	228.032	204.785	1.6262	2.49789e-07	2.32245e-06	-	scaffold_5	379116	381883	-	2768	-	- && - && -	-
622750	548.494	1233.59	715.474	262.221	197.158	85.2032	135.677	63.7186	145.897	157.284	2.33304	1.94031e-07	1.84105e-06	gm1.401_g	scaffold_1	1753430	1754401	-	972	protein_coding	- && - && -	-
588727	498.144	519.302	546.527	770.526	476.136	154.596	144.798	181.244	130.767	112.949	1.95178	2.80915e-24	2.18279e-22	fgenesh1_kg.43_#_34_#_Locus6361v1rpkm11.66	scaffold_43	90786	94806	+	3798	protein_coding	- && - && -	-
601211	4.28511	1.95963	0	0	2.95737	474.327	630.497	417.003	974.809	1016.54	-8.56405	3.65938e-49	1.13738e-46	fgenesh1_pg.63_#_49	scaffold_63	190439	192406	-	1968	protein_coding	- && - && -	-
447757	432.796	821.085	610.024	302.562	318.41	192.366	246.27	184.076	212.902	195.285	1.27019	5.33014e-06	3.70855e-05	CE447376_736	scaffold_8	407882	408966	+	1085	protein_coding	- && - && -	-
590113	167.119	228.297	189.357	186.58	197.158	700.95	249.69	617.362	510.1	468.684	-1.3959	3.49615e-08	3.80016e-07	fgenesh1_kg.56_#_79_#_Locus5348v1rpkm16.33	scaffold_56	240359	241518	+	1160	protein_coding	- && - && -	-
novel.360	217.469	190.084	184.821	175.486	173.499	643.855	360.284	640.725	528.472	400.07	-1.45302	3.37571e-13	8.12148e-12	-	scaffold_25	276247	278904	+	2658	-	- && - && -	-
164656	515.285	451.695	596.418	525.45	378.543	146.69	214.346	183.368	243.162	253.343	1.24769	1.20529e-10	1.96607e-09	CE164275_11781	scaffold_22	276887	278881	+	1749	protein_coding	- && - && -	-
612226	178.903	17.6367	75.9695	16.1367	178.428	308.313	294.156	437.534	974.809	1012.31	-2.69628	0.000300085	0.0013512	estExt_fgenesh1_pm.C_410006	scaffold_41	51521	53619	-	1760	protein_coding	- && sp|B1GVX2|BOA4_BOTFB Cytochrome P450 monooxygenase BOA4 OS=Botryotinia fuckeliana (strain B05.10) OX=332648 GN=BOA4 PE=2 SV=1 && -	-
603500	355.664	701.547	463.754	589.997	305.594	209.934	212.066	160.712	202.095	270.232	1.19737	1.79312e-06	1.38209e-05	fgenesh1_pm.4_#_9	scaffold_4	97408	98549	+	783	protein_coding	- && sp|Q9SQR2|ADRC2_ARATH NADPH-dependent aldehyde reductase 2, chloroplastic OS=Arabidopsis thaliana OX=3702 GN=ChlADR2 PE=1 SV=1 && PF13561:Enoyl-(Acyl carrier protein) reductase	-
574670	835.597	472.271	566.937	324.75	779.759	121.217	76.3893	67.9665	104.83	112.949	2.62508	1.83018e-20	9.97492e-19	estExt_Genewise1Plus.C_390130	scaffold_39	288776	290849	-	1595	protein_coding	- && sp|A0A1B4XBH0|SDNE_SORAA Cytochrome P450 monooxygenase sdnE OS=Sordaria araneosa OX=573841 GN=sdnE PE=3 SV=1 && -	-
528994	106.057	173.427	114.521	106.905	105.479	430.408	1101.37	429.746	494.969	399.015	-2.23401	4.98086e-13	1.16423e-11	e_gw1.4.412.1	scaffold_4	1178065	1179158	-	1032	protein_coding	- && sp|P04397|GAL10_YEAST Bifunctional protein GAL10 OS=Saccharomyces cerevisiae (strain ATCC 204508 / S288c) OX=559292 GN=GAL10 PE=1 SV=2 && PF01263:Aldose 1-epimerase	Aldose_epim
588398	197.115	1321.77	473.959	274.323	573.729	183.582	261.092	48.8509	59.4396	66.5024	2.1987	6.29459e-05	0.000339212	fgenesh1_kg.40_#_99_#_Locus1240v4rpkm3.96_PRE	scaffold_40	310750	311579	-	830	protein_coding	- && - && -	-
582185	149.979	333.137	132.663	104.888	241.518	408.448	1210.83	315.761	279.906	271.288	-1.36846	0.00252347	0.0085985	fgenesh1_kg.8_#_173_#_Locus11295v1rpkm2.88	scaffold_8	514238	514791	+	450	protein_coding	- && - && -	-
75118	324.597	79.365	171.215	82.7004	217.859	270.542	459.476	873.652	329.619	625.967	-1.5481	0.000242929	0.00112196	CE74737_101	scaffold_130	13824	15685	+	1397	protein_coding	- && - && -	-
159450	613.842	819.125	829.996	484.1	299.68	37.7705	58.1471	40.3551	87.5383	161.506	2.98742	2.83349e-13	6.96265e-12	CE159069_2698	scaffold_21	620161	621059	-	689	protein_coding	- && - && -	-
627367	605.272	418.381	507.975	552.681	257.291	194.123	201.805	215.227	195.61	263.899	1.12874	9.96788e-07	8.17039e-06	gm1.5018_g	scaffold_21	590665	591205	-	468	protein_coding	- && - && -	-
274806	281.746	97.9815	181.42	149.264	232.646	431.286	214.346	584.795	671.127	566.854	-1.3889	3.84543e-05	0.000219248	CE274425_784	scaffold_39	188487	189435	+	872	protein_coding	- && - && -	-
novel.642	414.585	1023.91	503.44	399.382	217.859	83.4464	242.85	77.1702	203.175	228.008	1.619	0.00015764	0.000765889	-	scaffold_46	48714	52839	+	1958	-	- && - && -	-
583182	257.107	194.003	205.231	222.888	185.328	250.339	476.578	373.815	514.422	681.914	-1.10851	1.04017e-05	6.73715e-05	fgenesh1_kg.11_#_244_#_Locus8161v1rpkm6.56	scaffold_11	781140	783040	-	1481	protein_coding	- && sp|Q07103|FDH_NEUCR Formate dehydrogenase OS=Neurospora crassa (strain ATCC 24698 / 74-OR23-1A / CBS 708.71 / DSM 1257 / FGSC 987) OX=367110 GN=fdh PE=2 SV=1 && -	-
614977	791.675	599.647	665.584	355.007	769.901	49.1895	10.2613	32.5673	50.7938	32.7234	4.17513	6.63939e-34	9.19915e-32	estExt_fgenesh1_pg.C_60075	scaffold_6	270595	273059	-	1982	protein_coding	- && sp|Q6C8F0|CEX1_YARLI Citrate exporter 1 OS=Yarrowia lipolytica (strain CLIB 122 / E 150) OX=284591 GN=CEX1 PE=3 SV=1 && -	-
617240	441.367	622.182	510.243	299.537	479.093	157.231	282.755	160.712	172.915	224.842	1.23926	2.09635e-07	1.97607e-06	estExt_fgenesh1_pg.C_180089	scaffold_18	411551	413490	-	1194	protein_coding	- && - && -	-
585499	775.605	825.984	769.9	429.639	177.442	34.257	36.4845	29.7353	104.83	166.784	3.00408	5.57126e-09	7.00213e-08	fgenesh1_kg.21_#_181_#_Locus6206v2rpkm4.90	scaffold_21	616686	617015	+	330	protein_coding	- && - && -	-
665115	339.595	1126.79	623.631	419.553	323.339	93.987	99.1921	106.906	124.283	91.8367	2.45649	2.19317e-13	5.45919e-12	estExt_Genemark1.C_330079	scaffold_33	355111	356209	+	983	protein_coding	- && sp|O59827|GST2_SCHPO Glutathione S-transferase 2 OS=Schizosaccharomyces pombe (strain 972 / ATCC 24843) OX=284812 GN=gst2 PE=2 SV=1 && PF00043:Glutathione S-transferase, C-terminal domain	GST_C
novel.121	555.993	615.324	625.898	253.144	473.178	144.055	87.7907	259.83	183.722	145.672	1.6165	2.21163e-07	2.07453e-06	-	scaffold_13	105864	109276	+	3312	-	- && - && -	-
666947	249.608	92.1026	140.6	234.99	205.044	394.394	332.921	516.828	701.387	470.795	-1.38954	2.33981e-06	1.75295e-05	estExt_Genemark1.C_550063	scaffold_55	260356	262706	+	1865	protein_coding	- && sp|Q9FNI6|SM3L2_ARATH DNA repair protein RAD5A OS=Arabidopsis thaliana OX=3702 GN=RAD5A PE=1 SV=1 && -	-
616011	561.35	438.957	529.519	712.03	504.724	54.4598	171.021	74.3383	73.4889	207.952	2.24452	1.46475e-10	2.37248e-09	estExt_fgenesh1_pg.C_100207	scaffold_10	906294	907704	-	1345	protein_coding	- && - && PF03067:Lytic polysaccharide mono-oxygenase, cellulose-degrading	-
541035	497.073	1038.6	688.261	496.202	191.243	35.1353	67.2682	23.3635	117.798	169.951	2.81945	4.22269e-08	4.49638e-07	e_gw1.47.84.1	scaffold_47	156005	157740	-	1683	protein_coding	- && - && PF11374:Protein of unknown function (DUF3176)	-
620188	115.698	97.0017	75.9695	103.88	113.366	388.246	670.402	313.637	838.638	606.967	-2.47554	2.68986e-19	1.32761e-17	estExt_fgenesh1_pg.C_460041	scaffold_46	196510	198135	+	1435	protein_coding	- && - && -	-
667879	185.331	107.78	147.404	277.349	235.603	380.34	481.139	333.46	598.719	561.576	-1.30323	1.87197e-06	1.43613e-05	estExt_Genemark1.C_780030	scaffold_78	161440	163223	-	1586	protein_coding	- && sp|Q9C0Y8|YKM6_SCHPO UPF0613 protein PB24D3.06c OS=Schizosaccharomyces pombe (strain 972 / ATCC 24843) OX=284812 GN=SPAPB24D3.06c PE=3 SV=1 && -	-
626156	78.2033	67.6072	73.7018	35.299	103.508	613.112	371.685	746.923	686.257	526.741	-3.03956	9.15014e-28	8.76888e-26	gm1.3807_g	scaffold_15	74328	75492	+	927	protein_coding	- && - && -	-
590978	145.694	106.8	120.191	122.034	122.238	563.044	436.673	512.58	768.392	397.959	-2.11878	5.73275e-25	4.57824e-23	fgenesh1_kg.71_#_34_#_Locus7385v1rpkm8.32	scaffold_71	148649	150322	+	1553	protein_coding	- && - && -	-
664317	162.834	105.82	115.655	109.931	149.84	336.421	714.867	305.141	659.239	624.912	-2.03415	2.2215e-13	5.51777e-12	estExt_Genemark1.C_260008	scaffold_26	22061	23964	-	1627	protein_coding	- && sp|G4N285|OXR1_MAGO7 FAD-linked oxidoreductase OXR1 OS=Magnaporthe oryzae (strain 70-15 / ATCC MYA-4617 / FGSC 8958) OX=242507 GN=OXR1 PE=1 SV=1 && -	-
349342	86.7735	97.9815	210.901	83.7089	125.195	297.772	526.744	802.146	297.198	743.138	-2.14288	1.84822e-09	2.53332e-08	CE348961_2863	scaffold_51	268087	269913	-	1479	protein_coding	- && - && -	-
586674	244.251	180.286	208.633	275.332	162.655	447.976	346.602	390.807	547.925	461.295	-1.03489	8.96642e-08	9.05302e-07	fgenesh1_kg.28_#_108_#_Locus4423v1rpkm22.39	scaffold_28	398164	398865	-	620	protein_coding	- && - && -	-
598146	295.673	69.5669	78.2373	123.042	147.868	692.166	264.512	593.291	644.109	356.791	-1.83692	4.33738e-06	3.06764e-05	fgenesh1_pg.27_#_103	scaffold_27	537345	538286	-	942	protein_coding	- && - && -	-
628189	440.295	382.128	565.803	537.553	420.932	180.947	217.767	213.103	166.431	138.283	1.35426	6.28169e-14	1.64554e-12	gm1.5840_g	scaffold_27	225222	226340	+	1002	protein_coding	- && - && -	-
581181	410.3	814.226	411.596	413.502	152.797	250.339	380.806	86.374	176.157	164.673	1.0588	0.0135931	0.0362441	fgenesh1_kg.5_#_246_#_Locus9619v1rpkm4.33	scaffold_5	783880	784496	-	617	protein_coding	- && - && -	-
590217	143.551	131.295	147.404	208.768	101.536	344.326	395.628	334.876	991.02	416.96	-1.76031	8.53533e-08	8.6634e-07	fgenesh1_kg.59_#_7_#_Locus2607v2rpkm0.96_PRE	scaffold_59	20268	21255	-	920	protein_coding	- && - && -	-
novel.724	177.832	372.33	158.742	174.478	119.28	244.191	1019.28	123.189	280.987	544.687	-1.14051	0.0195858	0.0491141	-	scaffold_51	95188	97111	-	1924	-	- && - && -	-
600288	338.524	435.038	493.235	559.741	359.813	200.271	163.04	211.687	231.274	207.952	1.10713	9.3454e-10	1.34005e-08	fgenesh1_pg.49_#_15	scaffold_49	49060	51036	-	1977	protein_coding	- && - && -	-
663566	584.918	271.409	523.85	518.39	563.871	274.056	55.8668	169.208	141.574	92.8923	1.74386	2.44432e-06	1.82294e-05	estExt_Genemark1.C_200142	scaffold_20	405664	407732	-	1935	protein_coding	- && sp|Q4WRQ4|MFSB_ASPFU Major facilitator superfamily multidrug transporter mfsB OS=Neosartorya fumigata (strain ATCC MYA-4609 / Af293 / CBS 101355 / FGSC A1100) OX=330879 GN=mfsB PE=2 SV=1 && PF07690:Major Facilitator Superfamily	MFS_1
novel.391	473.505	628.061	799.381	494.185	202.087	79.9329	71.8288	99.8257	191.287	153.061	2.12492	7.19087e-09	8.89193e-08	-	scaffold_26	250066	256873	-	6676	-	- && Q3KP44.3 RecName: Full=Ankyrin repeat domain-containing protein 55 && -	-
561943	58.9203	53.8898	34.0162	28.2392	60.1331	375.948	857.385	378.771	836.477	482.406	-3.63711	2.24007e-29	2.43027e-27	estExt_Genewise1.C_910015	scaffold_91	30430	32229	+	1740	protein_coding	- && sp|Q4WFX9|LAP2_ASPFU Probable leucine aminopeptidase 2 OS=Neosartorya fumigata (strain ATCC MYA-4609 / Af293 / CBS 101355 / FGSC A1100) OX=330879 GN=lap2 PE=3 SV=2 && PF02225:PA domain|PF04389:Peptidase family M28	-
589249	67.4905	48.9907	92.9776	123.042	186.314	700.072	563.229	714.356	301.521	333.568	-2.33231	3.09146e-10	4.77205e-09	fgenesh1_kg.47_#_69_#_Locus2693v1rpkm46.50	scaffold_47	235972	237116	-	1024	protein_coding	- && - && -	-
462285	181.046	212.62	185.955	177.503	256.305	423.381	413.871	413.463	532.795	326.179	-1.05665	1.42669e-09	1.98151e-08	CE461904_4350	scaffold_84	125387	127037	-	1344	protein_coding	- && sp|P22193|RAD1_SCHPO DNA damage checkpoint control protein rad1 OS=Schizosaccharomyces pombe (strain 972 / ATCC 24843) OX=284812 GN=rad1 PE=1 SV=2 && -	-
600345	505.643	547.717	607.756	722.116	226.731	79.9329	94.6316	88.498	85.3768	163.617	2.35131	3.79117e-14	1.02826e-12	fgenesh1_pg.49_#_72	scaffold_49	297589	299137	+	1365	protein_coding	- && sp|Q4WYN5|CRMB_ASPFU Probable alcohol acetyltransferase crmB OS=Neosartorya fumigata (strain ATCC MYA-4609 / Af293 / CBS 101355 / FGSC A1100) OX=330879 GN=crmB PE=2 SV=1 && -	-
603489	164.977	239.075	137.199	162.375	193.215	605.206	388.787	259.122	727.324	238.564	-1.30595	4.81674e-05	0.000268895	fgenesh1_pm.3_#_157	scaffold_3	1212799	1215125	+	1518	protein_coding	- && - && -	-
461469	359.949	652.557	461.487	276.34	479.093	161.623	217.767	214.519	156.704	135.116	1.33102	7.94715e-08	8.08781e-07	CE461088_407	scaffold_84	98205	99872	+	1588	protein_coding	- && - && PF06687:SUR7/PalI family	-
632520	575.276	242.994	610.024	364.083	407.131	145.812	94.6316	312.221	229.113	130.894	1.26596	0.000254992	0.00117062	gm1.10171_g	scaffold_83	129710	130012	+	243	protein_coding	- && - && -	-
591534	519.57	371.35	507.975	457.878	376.571	226.623	131.116	160.712	166.431	191.063	1.348	3.18753e-13	7.73346e-12	fgenesh1_kg.84_#_22_#_Locus11520v1rpkm2.74	scaffold_84	72327	73657	-	1063	protein_coding	- && sp|Q4V8F9|HSDL2_RAT Hydroxysteroid dehydrogenase-like protein 2 OS=Rattus norvegicus OX=10116 GN=Hsdl2 PE=2 SV=1 && -	-
580057	191.759	186.165	214.302	89.7602	210.959	390.881	454.916	487.801	491.727	371.569	-1.29956	1.4914e-08	1.7377e-07	fgenesh1_kg.2_#_343_#_Locus8844v1rpkm5.38	scaffold_2	1043870	1045834	+	1452	protein_coding	- && sp|O74869|NIC1_SCHPO High-affinity nickel transport protein nic1 OS=Schizosaccharomyces pombe (strain 972 / ATCC 24843) OX=284812 GN=nic1 PE=3 SV=3 && PF03824:High-affinity nickel-transport protein	-
579811	174.618	198.902	163.278	125.059	158.712	503.314	360.284	507.624	424.723	469.739	-1.46679	1.23187e-18	5.71231e-17	fgenesh1_kg.2_#_97_#_Locus3035v1rpkm39.19	scaffold_2	283832	285686	-	1565	protein_coding	- && - && -	-
561778	272.105	119.537	157.608	187.589	211.945	434.8	288.455	406.383	649.512	354.68	-1.16954	1.48631e-05	9.30969e-05	estExt_Genewise1.C_850010	scaffold_85	24736	26463	+	1437	protein_coding	- && sp|C8VI80|PKFC_EMENI Short-chain dehydrogenase/reductase pkfC OS=Emericella nidulans (strain FGSC A4 / ATCC 38163 / CBS 112.46 / NRRL 194 / M139) OX=227321 GN=pkfC PE=2 SV=1 && -	-
590196	607.415	485.988	329.957	428.63	358.827	79.0545	331.781	84.2501	128.606	243.842	1.35284	0.000434338	0.00186516	fgenesh1_kg.58_#_19_#_Locus316v1rpkm459.53	scaffold_58	104761	107046	+	1863	protein_coding	- && - && -	-
18071	582.775	365.471	305.012	530.493	267.149	219.596	145.938	235.051	127.525	281.844	1.02045	0.000412114	0.001783	CE17690_1517	scaffold_1	1461439	1465666	-	4121	protein_coding	- && - && -	-
617291	148.908	100.921	148.537	355.007	165.612	717.639	217.767	366.736	611.687	228.008	-1.22092	0.0026343	0.0089364	estExt_fgenesh1_pg.C_180144	scaffold_18	704535	705835	-	1243	protein_coding	- && - && -	-
628087	163.906	163.629	183.688	122.034	193.215	430.408	534.725	345.496	473.355	444.405	-1.42947	3.04906e-16	1.02527e-14	gm1.5738_g	scaffold_26	380636	381593	-	684	protein_coding	- && sp|P53369|8ODP_RAT 7,8-dihydro-8-oxoguanine triphosphatase OS=Rattus norvegicus OX=10116 GN=Nudt1 PE=1 SV=1 && -	-
591948	149.979	198.902	224.507	199.691	162.655	403.178	443.514	356.824	480.92	433.849	-1.17762	3.5365e-14	9.63738e-13	fgenesh1_kg.104_#_8_#_Locus2268v1rpkm56.80	scaffold_104	25300	26031	-	610	protein_coding	- && - && -	-
622560	174.618	179.306	158.742	174.478	168.57	501.557	529.025	332.752	406.351	421.182	-1.35411	1.43494e-17	5.93591e-16	gm1.211_g	scaffold_1	873604	875007	+	1173	protein_coding	- && sp|Q9Y7J3|CARME_SCHPO Carnosine N-methyltransferase OS=Schizosaccharomyces pombe (strain 972 / ATCC 24843) OX=284812 GN=SPBC1778.07 PE=3 SV=1 && PF07942:N2227-like protein	-
597019	400.658	785.812	541.992	484.1	204.058	136.149	121.995	162.128	98.3455	106.615	1.94808	4.3803e-10	6.58477e-09	fgenesh1_pg.20_#_42	scaffold_20	129732	132235	+	2289	protein_coding	- && - && -	-
622811	517.427	521.262	368.509	374.169	368.685	210.812	143.658	149.385	143.736	232.231	1.28916	3.7506e-10	5.68272e-09	gm1.462_g	scaffold_2	10288	10997	-	618	protein_coding	- && - && -	-
novel.297	638.482	685.87	563.535	457.878	166.598	55.3382	72.9689	43.187	125.363	206.896	2.32125	2.14672e-07	2.01693e-06	-	scaffold_21	605670	611596	+	5813	-	- && - && -	-
590795	374.947	942.582	413.864	380.22	294.751	109.798	143.658	101.95	123.202	125.616	1.9958	6.3256e-11	1.07451e-09	fgenesh1_kg.68_#_44_#_Locus7391v1rpkm8.31	scaffold_68	137616	138396	-	781	protein_coding	- && - && -	-
621679	232.467	687.83	570.338	583.946	407.131	94.8654	120.855	89.206	78.8925	91.8367	2.38476	9.54045e-18	4.07863e-16	estExt_fgenesh1_pg.C_790025	scaffold_79	126587	127213	+	488	protein_coding	- && - && -	-
novel.155	237.824	88.1833	175.75	190.614	265.177	378.583	183.562	581.963	484.162	363.124	-1.05752	0.00169029	0.0060641	-	scaffold_14	626632	629375	-	2567	-	- && - && -	-
557477	154.264	38.2128	27.213	102.871	74.9199	216.961	287.315	273.282	1315.24	449.683	-2.67677	7.18474e-07	6.06196e-06	estExt_Genewise1.C_350042	scaffold_35	69637	71725	-	1896	protein_coding	- && sp|A0A075TXZ3|PATB_PENEN Carboxylesterase patB OS=Penicillium expansum OX=27334 GN=patB PE=1 SV=1 && PF00135:Carboxylesterase family	COesterase
602946	356.736	873.015	462.62	675.723	353.898	69.3923	28.5035	62.3026	22.6951	31.6678	3.65335	1.63567e-23	1.19052e-21	fgenesh1_pm.1_#_128	scaffold_1	909451	911350	+	1500	protein_coding	- && sp|C8VP36|6PGD_EMENI 6-phosphogluconate dehydrogenase, decarboxylating OS=Emericella nidulans (strain FGSC A4 / ATCC 38163 / CBS 112.46 / NRRL 194 / M139) OX=227321 GN=AN10233 PE=3 SV=1 && -	-
539001	380.304	521.262	418.399	449.81	215.888	207.299	168.741	186.2	186.964	192.118	1.07622	1.31775e-06	1.05657e-05	e_gw1.35.168.1	scaffold_35	423937	425059	+	864	protein_coding	- && - && -	-
535500	437.081	361.552	472.825	512.339	400.23	168.65	142.517	126.021	171.834	116.115	1.59149	2.24802e-21	1.33259e-19	e_gw1.20.11.1	scaffold_20	408101	409616	+	1431	protein_coding	- && sp|P47159|YJ94_YEAST Uncharacterized membrane protein YJR124C OS=Saccharomyces cerevisiae (strain ATCC 204508 / S288c) OX=559292 GN=YJR124C PE=1 SV=1 && -	-
579419	598.844	275.328	340.162	1034.76	375.585	55.3382	33.064	33.2752	106.991	52.7797	3.2245	6.99719e-15	2.04233e-13	fgenesh1_kg.1_#_306_#_Locus4430v1rpkm22.35	scaffold_1	948326	950542	+	1859	protein_coding	- && sp|A2QQV6|QUTD_ASPNC Probable quinate permease OS=Aspergillus niger (strain CBS 513.88 / FGSC A1513) OX=425011 GN=qutD PE=3 SV=1 && -	-
625001	762.75	492.847	613.426	832.047	112.38	14.9325	20.5225	7.78782	16.2108	17.9451	5.19815	4.40222e-30	5.01242e-28	gm1.2652_g	scaffold_9	632835	633406	+	459	protein_coding	- && - && -	-
583645	550.637	521.262	427.47	1017.62	283.907	13.1758	21.6626	6.37186	16.2108	16.8895	5.26175	1.19918e-42	2.60199e-40	fgenesh1_kg.13_#_184_#_Locus9521v1rpkm4.43	scaffold_13	556252	557399	+	1148	protein_coding	- && - && PF13088:BNR repeat-like domain	-
novel.173	609.557	384.087	653.111	644.458	212.93	65.0004	52.4464	67.9665	48.6324	124.56	2.80368	7.826e-16	2.47931e-14	-	scaffold_15	403359	406145	-	2787	-	- && - && -	-
596229	382.446	246.913	403.659	561.758	308.552	197.636	111.734	246.378	170.754	201.618	1.03299	9.17154e-05	0.000471071	fgenesh1_pg.15_#_59	scaffold_15	324867	325484	+	618	protein_coding	- && - && -	-
576905	149.979	177.346	201.83	112.957	166.598	341.691	619.096	217.351	412.835	429.627	-1.31961	1.21311e-06	9.79686e-06	estExt_Genewise1Plus.C_620012	scaffold_62	20128	21495	-	1186	protein_coding	- && sp|P44094|DEND_HAEIN D-erythronate dehydrogenase OS=Haemophilus influenzae (strain ATCC 51907 / DSM 11121 / KW20 / Rd) OX=71421 GN=denD PE=1 SV=1 && PF01073:3-beta hydroxysteroid dehydrogenase/isomerase family	-
novel.245	325.669	525.181	633.835	309.622	256.305	141.42	175.581	138.057	169.673	138.283	1.42718	4.51071e-08	4.78093e-07	-	scaffold_2	433601	436011	+	2363	-	- && - && -	-
612824	525.998	353.713	470.558	559.741	364.742	127.366	87.7907	136.641	94.0226	89.7255	2.07905	1.55039e-23	1.13563e-21	estExt_fgenesh1_pm.C_630007	scaffold_63	143356	145348	-	1842	protein_coding	- && sp|Q54JD9|SCOT_DICDI Probable succinyl-CoA:3-ketoacid coenzyme A transferase, mitochondrial OS=Dictyostelium discoideum OX=44689 GN=oxct1 PE=3 SV=1 && -	-
667363	383.518	770.135	559	404.425	282.921	79.0545	71.8288	67.2585	90.7804	100.281	2.55446	1.04829e-20	5.88063e-19	estExt_Genemark1.C_640007	scaffold_64	26674	27413	-	681	protein_coding	- && - && -	-
novel.629	160.692	138.154	188.223	62.5296	186.314	363.651	267.933	615.946	463.629	356.791	-1.49228	1.49827e-06	1.18095e-05	-	scaffold_44	64550	68803	-	4114	-	- && - && -	-
588161	149.979	127.376	151.939	157.332	217.859	451.489	329.5	467.977	351.234	386.347	-1.30552	1.24703e-12	2.70583e-11	fgenesh1_kg.38_#_128_#_Locus20550v2rpkm0.00_PRE	scaffold_38	413254	415086	-	1680	protein_coding	- && sp|P41890|SCN1_SCHPO Cut9-interacting protein scn1 OS=Schizosaccharomyces pombe (strain 972 / ATCC 24843) OX=284812 GN=scn1 PE=3 SV=2 && -	-
632758	157.478	841.661	391.186	430.647	541.198	74.6626	90.071	193.988	33.5023	30.6122	2.47729	9.08805e-07	7.49194e-06	gm1.10409_g	scaffold_91	86198	87347	-	891	protein_coding	- && - && -	-
628684	520.641	732.902	446.746	332.819	155.755	99.2574	94.6316	138.765	113.476	133.005	1.91711	1.74971e-08	2.01418e-07	gm1.6335_g	scaffold_31	79706	80186	+	291	protein_coding	- && sp|P78723|PEX14_PICAN Peroxisomal membrane protein PER10 OS=Pichia angusta OX=870730 GN=PEX14 PE=3 SV=1 && -	-
621051	283.889	581.03	483.03	474.015	340.097	105.406	190.403	74.3383	101.588	134.06	1.84057	5.40759e-11	9.2266e-10	estExt_fgenesh1_pg.C_610016	scaffold_61	70088	71687	+	1230	protein_coding	- && sp|A0A443HJZ3|VDTF1_BYSSP Short-chain dehydrogenase/reductase VdtF OS=Byssochlamys spectabilis OX=264951 GN=VdtF PE=1 SV=1 && -	-
516664	388.874	500.685	360.572	348.955	308.552	195.001	151.639	191.156	114.556	193.174	1.17096	4.95772e-09	6.27905e-08	gw1.32.163.1	scaffold_32	430959	431279	+	321	protein_coding	- && - && PF12796:Ankyrin repeats (3 copies)|PF13857:Ankyrin repeats (many copies)	-
novel.872	152.121	1332.55	266.46	265.246	179.413	91.3519	141.377	41.0631	134.009	124.56	2.04649	0.000228796	0.00106138	-	scaffold_7	303751	306929	-	3122	-	- && - && -	-
324584	429.583	696.648	483.03	948.029	141.954	6.14869	1.14014	6.37186	6.48432	6.33356	6.65029	1.88227e-39	3.49131e-37	CE324203_314	scaffold_48	120227	121701	+	1420	protein_coding	- && sp|G1XU02|AR281_ARTOA 6-methylsalicylic acid decarboxylase OS=Arthrobotrys oligospora (strain ATCC 24927 / CBS 115.81 / DSM 1491) OX=756982 GN=AOL_s00215g281 PE=1 SV=1 && PF04909:Amidohydrolase	Amidohydro_2
460473	967.364	188.124	188.223	431.656	190.257	233.65	50.1661	121.773	98.3455	247.009	1.38753	0.0080034	0.0230271	CE460092_778	scaffold_83	107763	108885	-	1065	protein_coding	- && - && -	-
628216	118.912	46.0513	63.4969	57.4869	169.556	491.016	264.512	535.944	690.58	273.399	-2.30785	3.31428e-09	4.36588e-08	gm1.5867_g	scaffold_27	374689	375515	+	774	protein_coding	- && - && -	-
537533	273.176	793.65	562.401	727.158	302.637	17.5677	7.98097	4.2479	5.4036	15.8339	5.70974	1.61784e-39	3.05003e-37	e_gw1.28.184.1	scaffold_28	59905	61090	-	1008	protein_coding	- && - && -	-
538452	966.293	373.309	376.446	372.152	179.413	55.3382	70.6886	96.9938	87.5383	127.727	2.37119	1.60204e-09	2.21969e-08	e_gw1.33.204.1	scaffold_33	377967	378783	+	675	protein_coding	- && sp|O59827|GST2_SCHPO Glutathione S-transferase 2 OS=Schizosaccharomyces pombe (strain 972 / ATCC 24843) OX=284812 GN=gst2 PE=2 SV=1 && PF00043:Glutathione S-transferase, C-terminal domain	GST_C
518861	429.583	210.66	394.588	570.834	441.633	128.244	128.836	80.7102	122.121	197.396	1.64191	1.58648e-08	1.84103e-07	gw1.124.9.1	scaffold_124	15227	15916	-	690	protein_coding	- && sp|B8NM78|USTM_ASPFN Methyltransferase ustM OS=Aspergillus flavus (strain ATCC 200026 / FGSC A1120 / NRRL 3357 / JCM 12722 / SRRC 167) OX=332952 GN=ustM PE=1 SV=2 && PF13847:Methyltransferase domain	-
276804	1456.94	103.86	310.681	273.315	176.456	58.8517	52.4464	71.5064	88.619	101.337	2.63868	3.5704e-06	2.57912e-05	CE276423_3344	scaffold_4	56114	58705	-	2172	protein_coding	- && sp|P32948|LIP4_DIURU Lipase 4 OS=Diutina rugosa OX=5481 GN=LIP4 PE=3 SV=1 && PF00135:Carboxylesterase family	COesterase
620433	143.551	179.306	134.931	133.127	110.408	371.556	509.642	340.54	410.673	340.957	-1.49055	2.85929e-16	9.67114e-15	estExt_fgenesh1_pg.C_490060	scaffold_49	249874	251110	+	997	protein_coding	- && sp|P42937|YCH1_YEAST CDC25-like phosphatase YCH1 OS=Saccharomyces cerevisiae (strain ATCC 204508 / S288c) OX=559292 GN=YCH1 PE=1 SV=1 && -	-
132129	416.727	193.024	368.509	427.622	401.216	122.974	140.237	155.756	188.045	258.621	1.06302	7.55989e-05	0.000397707	CE131748_1025	scaffold_2	469124	473804	-	4681	protein_coding	- && - && -	-
583593	158.549	115.618	319.752	1769.99	144.911	23.7164	20.5225	29.0273	37.8252	52.7797	3.93712	6.5095e-07	5.5518e-06	fgenesh1_kg.13_#_132_#_Locus4772v1rpkm19.94	scaffold_13	401377	402990	-	1367	protein_coding	- && sp|B2AC20|CEL6B_PODAN 1,4-beta-D-glucan cellobiohydrolase CEL6B OS=Podospora anserina (strain S / ATCC MYA-4624 / DSM 980 / FGSC 10383) OX=515849 GN=CEL6B PE=1 SV=1 && -	-
584254	336.381	672.153	469.424	265.246	219.831	100.136	151.639	102.658	152.381	202.674	1.4707	5.7289e-06	3.94269e-05	fgenesh1_kg.16_#_67_#_Locus4470v1rpkm22.02	scaffold_16	302831	303484	+	654	protein_coding	- && - && -	-
645522	472.434	289.045	371.911	407.451	448.534	147.568	115.154	138.057	149.139	119.282	1.56951	1.98125e-19	9.82087e-18	MIX11421_803_94	scaffold_29	378236	379404	+	1169	protein_coding	- && sp|O74529|YJ48_SCHPO Uncharacterized methyltransferase C70.08c OS=Schizosaccharomyces pombe (strain 972 / ATCC 24843) OX=284812 GN=SPCC70.08c PE=3 SV=1 && PF13649:Methyltransferase domain	-
227158	423.155	172.447	358.304	789.688	364.742	122.095	79.8097	134.517	113.476	99.2258	1.93866	1.12713e-08	1.34044e-07	CE226777_289	scaffold_3	1188652	1191249	+	2454	protein_coding	- && - && -	-
572100	132.838	85.2439	199.562	126.068	217.859	406.692	194.964	670.461	280.987	326.179	-1.30536	0.000173458	0.000831845	estExt_Genewise1Plus.C_240175	scaffold_24	600206	602002	-	1444	protein_coding	- && - && -	-
630827	78.2033	181.266	173.483	85.726	240.532	223.109	544.987	288.857	226.951	597.466	-1.30809	0.000665948	0.00272154	gm1.8478_g	scaffold_51	212073	213632	+	1488	protein_coding	- && - && -	-
589086	386.731	272.389	399.124	441.741	250.39	208.177	134.536	244.962	113.476	165.728	1.00898	7.07162e-05	0.000375629	fgenesh1_kg.46_#_5_#_Locus1963v1rpkm67.42	scaffold_46	22877	23877	-	940	protein_coding	- && - && -	-
606849	307.457	598.667	362.84	300.545	223.774	138.785	228.028	109.738	159.946	180.507	1.13742	7.31148e-05	0.000386229	fgenesh1_pm.38_#_68	scaffold_38	428096	429493	-	1398	protein_coding	- && sp|P18410|SPO7_YEAST Sporulation-specific protein SPO7 OS=Saccharomyces cerevisiae (strain ATCC 204508 / S288c) OX=559292 GN=SPO7 PE=1 SV=1 && PF03907:Spo7-like protein	-
608213	138.195	220.458	173.483	180.529	118.295	267.029	589.452	211.687	340.427	365.236	-1.09185	0.000130369	0.000645949	estExt_fgenesh1_pm.C_10003	scaffold_1	10974	12259	-	870	protein_coding	- && sp|O43099|PRX5_ASPFU Peroxiredoxin Asp f3 OS=Neosartorya fumigata (strain ATCC MYA-4609 / Af293 / CBS 101355 / FGSC A1100) OX=330879 GN=aspf3 PE=1 SV=1 && -	-
361703	267.82	706.447	510.243	275.332	339.111	76.4194	87.7907	131.685	84.2961	121.393	2.06311	1.19702e-11	2.27533e-10	CE361322_117	scaffold_55	20942	21421	-	480	protein_coding	- && - && -	-
518302	224.968	801.489	336.76	294.494	187.3	173.92	102.613	151.509	138.332	186.84	1.29211	0.000468358	0.00199708	gw1.35.151.1	scaffold_35	448105	449143	-	963	protein_coding	- && sp|C8V3Y7|ATND_EMENI Short chain dehydrogenase atnD OS=Emericella nidulans (strain FGSC A4 / ATCC 38163 / CBS 112.46 / NRRL 194 / M139) OX=227321 GN=atnD PE=2 SV=1 && PF00106:short chain dehydrogenase	adh_short
628053	413.513	370.37	494.369	410.476	285.879	132.636	120.855	96.9938	98.3455	160.45	1.69808	7.35713e-17	2.76493e-15	gm1.5704_g	scaffold_26	205822	207300	-	1479	protein_coding	- && - && -	-
632507	136.052	197.923	183.688	155.315	158.712	311.826	411.59	251.334	445.256	326.179	-1.06738	5.09342e-08	5.3395e-07	gm1.10158_g	scaffold_83	65076	65378	+	303	protein_coding	- && - && PF13233:Complex1_LYR-like	-
205046	319.241	474.23	450.148	314.665	210.959	135.271	251.971	143.721	135.09	135.116	1.14487	2.25627e-05	0.000135645	CE204665_539	scaffold_28	440209	440543	-	335	protein_coding	- && - && -	-
577369	93.2012	66.6274	115.655	105.897	106.465	532.3	305.557	405.675	417.158	413.793	-2.09076	4.58551e-25	3.76667e-23	estExt_Genewise1Plus.C_690072	scaffold_69	175026	177624	-	1863	protein_coding	- && sp|Q8K0U4|HS12A_MOUSE Heat shock 70 kDa protein 12A OS=Mus musculus OX=10090 GN=Hspa12a PE=1 SV=1 && -	-
618097	160.692	89.1632	198.428	39.3331	169.556	426.894	363.704	634.354	306.924	171.006	-1.53563	0.00024137	0.00111566	estExt_fgenesh1_pg.C_240039	scaffold_24	188990	190797	+	1406	protein_coding	- && - && -	-
novel.184	184.26	93.0824	176.884	53.4527	227.717	465.543	198.384	693.824	323.135	106.615	-1.28287	0.00733219	0.0214337	-	scaffold_16	366970	369700	+	2362	-	- && - && -	-
novel.341	505.643	426.219	344.698	558.732	150.826	62.3652	83.2302	93.4539	98.3455	196.34	1.89724	3.58119e-07	3.20246e-06	-	scaffold_23	608117	611834	-	3644	-	- && - && -	-
664886	339.595	510.484	461.487	407.451	249.404	142.298	118.574	87.79	108.072	88.6699	1.85236	1.52674e-15	4.75813e-14	estExt_Genemark1.C_310051	scaffold_31	211812	213201	-	1227	protein_coding	- && sp|E9P8D2|MPR1_YEASX N-acetyltransferase MPR1 OS=Saccharomyces cerevisiae OX=4932 GN=MPR1 PE=1 SV=1 && -	-
novel.399	388.874	385.067	427.47	285.417	211.945	182.704	125.415	198.943	151.301	156.228	1.05623	2.41871e-06	1.80618e-05	-	scaffold_27	290325	294419	+	3929	-	- && - && -	-
534821	72.8469	68.587	73.7018	89.7602	98.5788	457.638	332.921	385.143	605.203	308.233	-2.37135	6.23811e-26	5.39386e-24	e_gw1.18.92.1	scaffold_18	655778	656872	-	1020	protein_coding	- && - && -	-
novel.393	111.413	211.64	184.821	145.23	113.366	284.596	774.155	165.668	251.808	242.787	-1.16387	0.00275221	0.00925991	-	scaffold_26	440143	444269	-	3943	-	- && - && -	-
629313	462.792	469.331	467.156	466.955	201.101	50.9463	50.1661	46.019	89.6997	169.951	2.34906	8.06387e-10	1.17385e-08	gm1.6964_g	scaffold_36	176675	177121	+	408	protein_coding	- && - && -	-
77704	185.331	99.9411	174.617	116.991	151.811	353.989	343.182	290.273	480.92	276.566	-1.26044	2.83117e-08	3.13363e-07	CE77323_1368	scaffold_14	172630	173613	+	917	protein_coding	- && - && PF01323:DSBA-like thioredoxin domain	DSBA
639519	489.574	406.623	388.919	360.049	170.541	116.825	80.9499	143.721	156.704	149.894	1.48487	1.64259e-07	1.57546e-06	MIX5418_458_52	scaffold_16	204438	206729	+	1799	protein_coding	- && - && -	-
15262	374.947	304.722	316.351	419.553	222.788	148.447	111.734	138.057	201.014	217.452	1.00549	2.0396e-05	0.000124064	CE14881_1111	scaffold_1	1199779	1201706	-	1792	protein_coding	- && - && -	-
novel.569	394.23	428.179	478.495	272.306	168.57	115.068	98.052	79.2942	168.592	244.898	1.30492	0.000217925	0.00101381	-	scaffold_4	98552	100778	-	2159	-	- && - && -	-
novel.374	257.107	342.935	408.195	264.238	454.448	51.8246	199.524	122.481	138.332	195.285	1.29053	8.25929e-05	0.000429199	-	scaffold_26	29790	31296	+	1507	-	- && - && -	-
518426	119.983	249.853	147.404	114.974	162.655	259.123	457.196	275.406	269.099	366.291	-1.03127	6.96641e-05	0.000371241	gw1.18.186.1	scaffold_18	348228	348534	-	216	protein_coding	- && - && -	-
560958	173.547	900.45	445.612	331.81	72.9483	80.8113	87.7907	82.1261	150.22	95.0035	1.95712	9.22151e-05	0.000473003	estExt_Genewise1.C_690063	scaffold_69	147735	149342	-	1248	protein_coding	- && sp|A0A3B1EFQ1|STR7_STRTC Aldo-keto reductase str7 OS=Strobilurus tenacellus OX=41251 GN=str7 PE=1 SV=1 && -	-
626288	245.323	485.988	310.681	442.75	235.603	127.366	253.111	86.374	140.494	83.3919	1.32	8.23611e-05	0.00042877	gm1.3939_g	scaffold_15	700039	700714	-	585	protein_coding	- && - && -	-
558074	295.673	348.814	260.791	447.792	383.472	161.623	108.313	348.328	28.0987	27.4454	1.3623	0.0137527	0.0365932	estExt_Genewise1.C_380147	scaffold_38	378629	380639	-	1541	protein_coding	- && sp|P38734|MUP3_YEAST Low-affinity methionine permease OS=Saccharomyces cerevisiae (strain ATCC 204508 / S288c) OX=559292 GN=MUP3 PE=1 SV=1 && -	-
novel.743	501.358	191.064	327.689	539.57	163.641	138.785	96.9118	101.95	151.301	195.285	1.33327	0.000159291	0.000772607	-	scaffold_53	151956	155582	+	3551	-	- && - && -	-
novel.515	202.472	680.971	397.99	515.365	146.882	64.122	107.173	63.7186	127.525	99.2258	2.07677	1.30595e-07	1.28472e-06	-	scaffold_34	428852	432420	+	3301	-	- && - && -	-
580081	295.673	363.511	293.673	396.357	400.23	133.514	121.995	143.013	127.525	126.671	1.42014	2.46849e-21	1.44835e-19	fgenesh1_kg.2_#_367_#_Locus9631v1rpkm4.32	scaffold_2	1107209	1108654	+	1446	protein_coding	- && - && -	-
597553	72.8469	47.0311	60.0953	77.6577	51.261	599.936	176.722	375.939	652.755	286.066	-2.76029	7.13134e-16	2.26548e-14	fgenesh1_pg.23_#_55	scaffold_23	196902	197411	-	510	protein_coding	- && - && -	-
596523	778.819	159.71	369.643	271.298	280.95	67.6355	94.6316	94.1619	154.543	128.782	1.78649	3.70343e-06	2.66684e-05	fgenesh1_pg.17_#_40	scaffold_17	159058	160908	+	1851	protein_coding	- && - && -	-
397732	140.337	618.263	312.949	367.109	192.229	173.042	172.161	102.658	232.355	86.5587	1.09022	0.0056989	0.0172557	CE397351_438	scaffold_63	150197	151493	-	1297	protein_coding	- && sp|B0D6H2|ARO1_LACBS Pentafunctional AROM polypeptide OS=Laccaria bicolor (strain S238N-H82 / ATCC MYA-4686) OX=486041 GN=LACBIDRAFT_233717 PE=3 SV=1 && PF08501:Shikimate dehydrogenase substrate binding domain	-
261426	558.136	484.029	391.186	284.409	200.115	84.3248	94.6316	131.685	90.7804	72.836	2.01204	3.69801e-12	7.52691e-11	CE261045_566	scaffold_36	310626	311637	+	898	protein_coding	- && - && -	-
584816	44.9937	99.9411	83.9067	22.1879	62.1047	485.746	689.784	400.719	266.938	226.953	-2.72495	5.96186e-12	1.18413e-10	fgenesh1_kg.18_#_162_#_Locus3041v1rpkm39.07	scaffold_18	579880	580827	+	948	protein_coding	- && - && PF12796:Ankyrin repeats (3 copies)	-
292800	369.591	532.039	407.061	245.076	215.888	95.7438	185.843	63.0106	95.1033	149.894	1.58998	1.5124e-06	1.18965e-05	CE292419_2033	scaffold_40	335041	335649	+	609	protein_coding	- && - && -	-
590477	19.283	13.7174	14.7404	9.07687	21.6873	316.218	387.647	433.286	613.849	525.686	-4.85758	2.08634e-65	9.22806e-63	fgenesh1_kg.62_#_22_#_Locus2101v1rpkm61.56	scaffold_62	69404	70729	+	1074	protein_coding	- && - && -	-
567547	298.887	286.106	317.485	548.647	256.305	99.2574	176.722	119.649	128.606	118.227	1.41302	1.43047e-08	1.67349e-07	estExt_Genewise1Plus.C_100063	scaffold_10	111539	113028	-	1254	protein_coding	- && sp|A1DPF0|PLYC_NEOFI Probable pectate lyase C OS=Neosartorya fischeri (strain ATCC 1020 / DSM 3700 / CBS 544.65 / FGSC A1164 / JCM 1740 / NRRL 181 / WB 181) OX=331117 GN=plyC PE=3 SV=1 && -	-
453210	279.604	31.3541	55.5598	60.5125	55.2042	598.179	194.964	244.962	433.368	390.57	-1.94999	0.000205355	0.000962338	CE452829_677	scaffold_8	751317	752810	-	1308	protein_coding	- && - && -	-
565744	346.023	384.087	405.927	256.17	203.072	121.217	152.779	169.208	140.494	163.617	1.09292	5.47426e-07	4.72273e-06	estExt_Genewise1Plus.C_5_t20057	scaffold_5	1153165	1154387	+	1168	protein_coding	- && - && PF12796:Ankyrin repeats (3 copies)	-
586262	138.195	88.1833	63.4969	54.4612	75.9057	340.813	519.903	346.912	328.539	366.291	-2.17824	4.0626e-17	1.59454e-15	fgenesh1_kg.26_#_9_#_Locus3147v2rpkm19.29	scaffold_26	31825	33786	+	1962	protein_coding	- && sp|O64518|MCA5_ARATH Metacaspase-5 OS=Arabidopsis thaliana OX=3702 GN=AMC5 PE=1 SV=1 && PF00656:Caspase domain	Peptidase_C14
474299	352.45	475.21	320.886	491.16	341.083	43.9192	78.6696	55.9307	69.166	92.8923	2.549	2.91582e-28	2.9414e-26	CE473918_3977	scaffold_9	408764	409706	+	943	protein_coding	- && - && -	-
591535	393.159	263.57	344.698	369.126	175.47	151.082	121.995	118.233	192.368	175.229	1.02772	3.562e-05	0.000204815	fgenesh1_kg.84_#_23_#_Locus6330v1rpkm11.80	scaffold_84	74255	75455	+	1057	protein_coding	- && - && PF01323:DSBA-like thioredoxin domain	DSBA
527197	286.031	465.412	395.722	378.203	198.143	153.717	101.472	135.933	81.054	98.1702	1.59115	1.95797e-09	2.67102e-08	e_gw1.1.541.1	scaffold_1	907962	908292	-	270	protein_coding	- && - && -	-
536156	129.625	87.2035	133.797	141.196	124.209	332.907	334.061	344.788	264.776	396.903	-1.44343	1.77908e-16	6.25671e-15	e_gw1.22.214.1	scaffold_22	375186	377105	-	1656	protein_coding	- && sp|Q9HGM6|YHW5_SCHPO Putative transporter C543.05c OS=Schizosaccharomyces pombe (strain 972 / ATCC 24843) OX=284812 GN=SPBC543.05c PE=3 SV=1 && -	-
315248	294.601	297.864	268.728	312.648	351.926	130.001	150.498	126.021	155.624	194.229	1.01808	1.98996e-10	3.16961e-09	CE314867_997	scaffold_45	314087	315871	+	1732	protein_coding	- && - && -	-
625574	114.627	212.62	149.671	148.256	128.152	304.799	377.386	260.538	274.503	306.122	-1.01348	2.51564e-07	2.33683e-06	gm1.3225_g	scaffold_12	145465	145961	-	429	protein_coding	- && - && PF01176:Translation initiation factor 1A / IF-1	-
664284	356.736	419.361	329.957	352.99	107.451	99.2574	163.04	114.693	149.139	174.173	1.16345	0.000325131	0.00144811	estExt_Genemark1.C_250096	scaffold_25	419853	421216	+	1255	protein_coding	- && - && -	-
450651	355.664	362.532	361.706	274.323	213.916	108.92	145.938	135.225	132.928	169.951	1.1797	3.46143e-09	4.53894e-08	CE450270_181	scaffold_8	586775	587515	+	741	protein_coding	- && - && -	-
584818	783.104	275.328	397.99	228.939	134.067	46.5543	118.574	41.7711	123.202	107.671	2.05886	6.67018e-06	4.53084e-05	fgenesh1_kg.18_#_164_#_Locus1276v1rpkm107.17	scaffold_18	588784	590001	-	978	protein_coding	- && - && -	-
555759	104.985	53.8898	58.9614	90.7687	144.911	520.003	307.838	236.467	448.499	287.122	-1.98754	2.45303e-10	3.84855e-09	estExt_Genewise1.C_250124	scaffold_25	242605	243873	-	1208	protein_coding	- && - && PF14124:Domain of unknown function (DUF4291)	-
596311	258.178	442.876	308.414	305.588	196.172	93.1087	192.684	143.721	164.269	141.45	1.04211	4.3466e-05	0.00024443	fgenesh1_pg.15_#_141	scaffold_15	738101	739575	+	1347	protein_coding	- && sp|Q09910|YAJB_SCHPO Uncharacterized protein C30D11.11 OS=Schizosaccharomyces pombe (strain 972 / ATCC 24843) OX=284812 GN=SPAC30D11.11 PE=4 SV=1 && -	-
605064	351.379	364.491	233.578	535.536	316.438	109.798	77.5295	75.0463	116.718	63.3356	2.02643	4.08985e-15	1.22483e-13	fgenesh1_pm.14_#_39	scaffold_14	250052	252510	+	2121	protein_coding	- && sp|O74438|MCP2_SCHPO Meiotic coiled-coil protein 2 OS=Schizosaccharomyces pombe (strain 972 / ATCC 24843) OX=284812 GN=mcp2 PE=4 SV=1 && -	-
631715	319.241	291.005	266.46	341.896	279.964	170.406	84.3703	167.792	135.09	185.785	1.00754	1.54735e-06	1.2123e-05	gm1.9366_g	scaffold_64	202451	204055	+	1554	protein_coding	- && - && -	-
589118	380.304	825.004	454.683	225.913	47.3178	33.3786	49.026	14.8677	67.0046	133.005	2.70349	0.000262276	0.0011988	fgenesh1_kg.46_#_37_#_Locus2431v1rpkm52.63	scaffold_46	185888	187725	+	1674	protein_coding	- && sp|N4WR35|RED1_COCH4 NADP-dependent oxidoreductase RED1 OS=Cochliobolus heterostrophus (strain C4 / ATCC 48331 / race T) OX=665024 GN=RED1 PE=3 SV=1 && -	-
148398	130.696	177.346	164.412	106.905	139.982	260.002	386.507	260.538	297.198	299.789	-1.06209	1.40417e-08	1.64775e-07	CE148017_1303	scaffold_20	368813	370574	+	1292	protein_coding	- && sp|B9DMC3|DEOC_STACT Deoxyribose-phosphate aldolase OS=Staphylococcus carnosus (strain TM300) OX=396513 GN=deoC PE=3 SV=1 && -	-
583101	116.769	103.86	153.073	54.4612	209.973	315.34	303.277	303.725	368.525	293.455	-1.312	7.48145e-06	5.02844e-05	fgenesh1_kg.11_#_163_#_Locus4003v1rpkm26.09	scaffold_11	477732	478430	+	521	protein_coding	- && sp|B2WIC3|URM1_PYRTR Ubiquitin-related modifier 1 OS=Pyrenophora tritici-repentis (strain Pt-1C-BFP) OX=426418 GN=urm1 PE=3 SV=1 && -	-
662483	361.021	236.135	345.831	432.664	306.58	60.6085	139.097	87.082	122.121	129.838	1.6483	7.451e-11	1.24183e-09	estExt_Genemark1.C_140031	scaffold_14	126573	128350	+	1633	protein_coding	- && sp|P47032|PRY1_YEAST Protein PRY1 OS=Saccharomyces cerevisiae (strain ATCC 204508 / S288c) OX=559292 GN=PRY1 PE=1 SV=1 && -	-
588849	54.6352	49.9706	66.8985	15.1281	74.9199	209.934	467.457	174.872	612.768	476.073	-2.89132	8.6922e-12	1.69424e-10	fgenesh1_kg.44_#_6_#_Locus6069v1rpkm12.82	scaffold_44	31353	32429	+	1010	protein_coding	- && - && -	-
585439	362.092	146.972	459.219	588.988	273.063	75.541	52.4464	121.773	47.5517	72.836	2.29956	4.129e-10	6.22326e-09	fgenesh1_kg.21_#_121_#_Locus4683v1rpkm20.48	scaffold_21	382163	383978	+	1647	protein_coding	- && sp|P39116|PLY_BACSU Pectate lyase OS=Bacillus subtilis (strain 168) OX=224308 GN=pel PE=1 SV=1 && PF00544:Pectate lyase	-
614349	121.054	123.457	154.207	114.974	147.868	303.042	167.6	253.458	476.597	333.568	-1.21352	2.85921e-06	2.09967e-05	estExt_fgenesh1_pg.C_30223	scaffold_3	1068441	1069226	-	575	protein_coding	- && - && -	-
557394	35.3522	29.3944	21.5436	18.1537	39.4315	274.934	322.659	421.958	278.826	747.361	-3.82793	1.51417e-29	1.67432e-27	estExt_Genewise1.C_340166	scaffold_34	354134	356462	+	2089	protein_coding	- && sp|E8MGH8|HYBA1_BIFL2 Non-reducing end beta-L-arabinofuranosidase OS=Bifidobacterium longum subsp. longum (strain ATCC 15707 / DSM 20219 / JCM 1217 / NCTC 11818 / E194b) OX=565042 GN=hypBA1 PE=1 SV=1 && -	-
350072	178.903	101.901	97.5131	200.7	118.295	426.894	142.517	296.645	253.969	371.569	-1.09784	0.000489357	0.00207278	CE349691_65	scaffold_52	79217	80436	+	1045	protein_coding	- && - && -	-
607067	468.149	181.266	306.146	443.758	224.76	113.311	64.9879	85.6661	134.009	166.784	1.52469	2.75482e-06	2.0334e-05	fgenesh1_pm.42_#_37	scaffold_42	350207	355029	+	1689	protein_coding	- && sp|P70699|LYAG_MOUSE Lysosomal alpha-glucosidase OS=Mus musculus OX=10090 GN=Gaa PE=1 SV=2 && -	-
588369	133.91	370.37	234.712	605.125	206.03	131.758	173.301	164.252	79.9732	84.4475	1.28969	0.000911192	0.00357513	fgenesh1_kg.40_#_70_#_Locus1708v1rpkm79.84	scaffold_40	208902	209920	-	1019	protein_coding	- && - && -	-
620730	37.4947	25.4752	19.2759	25.2135	25.6305	152.839	579.191	278.238	291.794	746.305	-3.94267	1.00472e-22	6.75691e-21	estExt_fgenesh1_pg.C_540070	scaffold_54	319519	322299	-	2504	protein_coding	- && sp|A1CFK9|PATB_ASPCL Carboxylesterase patB OS=Aspergillus clavatus (strain ATCC 1007 / CBS 513.65 / DSM 816 / NCTC 3887 / NRRL 1) OX=344612 GN=patB PE=1 SV=1 && -	-
118273	339.595	748.579	502.306	403.417	123.224	14.9325	11.4014	5.66387	6.48432	16.8895	5.26669	9.55435e-31	1.14453e-28	CE117892_717	scaffold_18	621309	622326	-	777	protein_coding	- && - && -	-
574366	356.736	243.974	369.643	443.758	309.538	91.3519	57.007	93.4539	77.8118	106.615	2.01119	2.84146e-20	1.51281e-18	estExt_Genewise1Plus.C_370186	scaffold_37	463291	464464	-	1029	protein_coding	- && - && -	-
535956	177.832	500.685	215.436	416.528	563.871	99.2574	53.5865	84.2501	19.4529	15.8339	2.77663	1.31395e-08	1.55138e-07	e_gw1.21.89.1	scaffold_21	111310	112530	+	1164	protein_coding	- && sp|P53693|RDS1_SCHPO Protein rds1 OS=Schizosaccharomyces pombe (strain 972 / ATCC 24843) OX=284812 GN=rds1 PE=2 SV=2 && -	-
563282	156.407	713.305	290.272	227.93	110.408	106.284	192.684	130.269	121.041	92.8923	1.22097	0.00519912	0.0159781	estExt_Genewise1Plus.C_1_t20087	scaffold_1	1385367	1385852	-	486	protein_coding	- && - && -	-
316952	378.161	392.906	425.203	308.614	273.063	47.4327	86.6506	46.019	70.2468	110.837	2.30856	1.19923e-18	5.58348e-17	CE316571_5961	scaffold_46	214294	215019	+	726	protein_coding	- && - && -	-
novel.532	247.465	638.839	396.856	286.426	121.252	47.4327	71.8288	71.5064	100.507	154.117	1.92675	3.5934e-06	2.59411e-05	-	scaffold_35	420641	423508	-	2694	-	- && - && -	-
458621	234.61	519.302	407.061	279.366	213.916	108.041	84.3703	53.8068	103.749	131.949	1.78255	6.51726e-09	8.11131e-08	CE458240_1257	scaffold_81	106820	108352	-	1533	protein_coding	- && - && -	-
novel.752	186.402	486.968	293.673	263.229	251.376	149.325	132.256	119.649	149.139	101.337	1.18562	4.06694e-06	2.89776e-05	-	scaffold_54	197516	199592	+	2017	-	- && - && PF03983:SLA1 homology domain 1, SHD1	-
550766	247.465	401.724	264.193	253.144	263.206	138.785	156.199	145.845	116.718	140.394	1.03484	1.23394e-08	1.46443e-07	estExt_Genewise1.C_90200	scaffold_9	398945	401057	-	1689	protein_coding	- && sp|Q12298|YD061_YEAST Uncharacterized ABC transporter ATP-binding protein YDR061W OS=Saccharomyces cerevisiae (strain ATCC 204508 / S288c) OX=559292 GN=YDR061W PE=1 SV=1 && PF00005:ABC transporter	ABC_tran
599576	36.4235	102.881	46.4888	109.931	73.9341	343.448	231.448	252.75	492.808	434.905	-2.24446	1.60765e-11	2.98192e-10	fgenesh1_pg.41_#_6	scaffold_41	16822	18155	-	1257	protein_coding	- && sp|Q10347|YDA5_SCHPO Uncharacterized protein C1F12.05 OS=Schizosaccharomyces pombe (strain 972 / ATCC 24843) OX=284812 GN=SPAC1F12.05 PE=4 SV=1 && PF13002:Arrestin_N terminal like	-
621762	11.7841	29.3944	43.0872	26.2221	34.5026	540.206	269.073	232.219	502.535	434.905	-3.7715	6.11438e-29	6.39231e-27	estExt_fgenesh1_pg.C_840005	scaffold_84	16962	20038	-	2202	protein_coding	- && sp|O74852|YQ92_SCHPO Uncharacterized MFS-type transporter C18.02 OS=Schizosaccharomyces pombe (strain 972 / ATCC 24843) OX=284812 GN=SPCC18.02 PE=3 SV=1 && -	-
novel.287	100.7	292.965	100.915	52.4442	123.224	230.137	531.305	200.359	231.274	206.896	-1.0609	0.012898	0.0347127	-	scaffold_21	7783	15365	+	7205	-	- && - && -	-
563898	77.132	53.8898	80.505	48.41	112.38	375.948	241.71	466.561	331.781	279.732	-2.18952	2.9138e-16	9.8266e-15	estExt_Genewise1Plus.C_2_t10412	scaffold_2	852411	856057	-	3364	protein_coding	- && sp|Q09813|T111_SCHPO Putative transcription initiation factor TFIID 111 kDa subunit OS=Schizosaccharomyces pombe (strain 972 / ATCC 24843) OX=284812 GN=SPAC2G11.14 PE=1 SV=1 && -	-
614908	327.811	348.814	299.343	889.534	167.584	9.66222	4.56056	3.53992	7.56504	4.22238	6.10828	5.01343e-36	8.00756e-34	estExt_fgenesh1_pg.C_60001	scaffold_6	2325	3787	+	1214	protein_coding	- && sp|A0A455LLW9|NTNJ_NECSZ FAD-dependent monooxygenase ntnJ OS=Nectria sp. OX=1755444 GN=ntnJ PE=2 SV=1 && -	-
novel.766	263.534	480.109	446.746	179.52	100.55	81.6897	134.536	108.322	122.121	144.616	1.31538	0.000503669	0.00212246	-	scaffold_55	271256	275144	+	3749	-	- && - && -	-
572146	298.887	221.438	270.996	296.511	285.879	140.541	142.517	133.809	114.556	140.394	1.03109	3.8304e-13	9.10116e-12	estExt_Genewise1Plus.C_250034	scaffold_25	67504	70219	-	2487	protein_coding	- && sp|D4ATR3|A7629_ARTBC Uncharacterized secreted glycosidase ARB_07629 OS=Arthroderma benhamiae (strain ATCC MYA-4681 / CBS 112371) OX=663331 GN=ARB_07629 PE=1 SV=1 && PF17678:Glycosyl hydrolase family 92 N-terminal domain	-
novel.31	127.482	53.8898	126.994	37.316	126.181	247.704	185.843	593.998	274.503	271.288	-1.74	1.28171e-05	8.11659e-05	-	scaffold_1	1529089	1532128	-	2788	-	- && - && -	-
589047	277.461	461.493	509.109	451.827	177.442	34.257	22.8028	31.8593	48.6324	29.5566	3.48947	7.80247e-28	7.5402e-26	fgenesh1_kg.45_#_92_#_Locus7531v1rpkm7.95	scaffold_45	275265	277034	-	1590	protein_coding	- && sp|I1RV24|BUT84_GIBZE MFS-type transporter OS=Gibberella zeae (strain ATCC MYA-4620 / CBS 123657 / FGSC 9075 / NRRL 31084 / PH-1) OX=229533 GN=FG08084 PE=2 SV=1 && -	-
novel.58	16.0692	99.9411	61.2292	37.316	26.6163	53.5814	1151.54	84.9581	122.121	390.57	-2.90137	0.000810736	0.00322611	-	scaffold_108	43908	46904	+	2811	-	- && - && -	-
663107	310.671	444.836	414.998	256.17	247.433	62.3652	99.1921	71.5064	58.3588	67.558	2.22397	3.22654e-21	1.86459e-19	estExt_Genemark1.C_170173	scaffold_17	720801	722731	+	1878	protein_coding	- && - && PF07287:Acyclic terpene utilisation family protein AtuA|PF14330:Domain of unknown function (DUF4387)	-
648444	92.1299	67.6072	73.7018	96.82	77.8773	317.096	425.272	322.133	248.565	308.233	-1.98958	1.06842e-25	9.16931e-24	MIX14343_262_95	scaffold_39	192349	193635	+	1287	protein_coding	- && - && PF12796:Ankyrin repeats (3 copies)	-
590446	85.7022	109.739	112.253	124.051	99.5646	256.488	332.921	232.219	372.848	299.789	-1.48842	5.5997e-16	1.84517e-14	fgenesh1_kg.61_#_67_#_Locus9280v1rpkm4.74	scaffold_61	208645	210188	+	1180	protein_coding	- && sp|Q5AI90|SIR5_CANAL NAD-dependent protein deacylase OS=Candida albicans (strain SC5314 / ATCC MYA-2876) OX=237561 GN=CAALFM_C102740CA PE=3 SV=1 && -	-
668235	103.914	70.5467	53.2921	67.5723	88.721	305.678	344.322	284.61	314.489	391.625	-2.09242	1.32657e-26	1.20123e-24	estExt_Genemark1.C_980011	scaffold_98	43358	44327	-	970	protein_coding	- && - && PF12796:Ankyrin repeats (3 copies)	-
novel.30	82.4884	165.589	150.805	123.042	137.025	247.704	379.666	225.847	284.229	221.675	-1.04206	5.49545e-06	3.8025e-05	-	scaffold_1	1152520	1153699	-	1113	-	- && - && -	-
621355	149.979	106.8	131.529	107.914	145.897	173.042	339.761	152.925	296.117	393.737	-1.07556	0.000120641	0.000602683	estExt_fgenesh1_pg.C_690015	scaffold_69	69619	70914	-	818	protein_coding	- && - && -	-
630593	317.098	417.401	386.651	268.272	178.428	86.0816	84.3703	64.4265	74.5696	115.06	1.8878	2.70678e-13	6.66551e-12	gm1.8244_g	scaffold_49	16029	16596	-	504	protein_coding	- && - && -	-
664536	219.612	287.086	636.103	404.425	378.543	9.66222	11.4014	12.0357	22.6951	2.11119	5.05899	1.14094e-34	1.6401e-32	estExt_Genemark1.C_280018	scaffold_28	66050	69390	-	3283	protein_coding	- && - && -	-
513304	55.7065	56.8293	56.6937	41.3502	99.5646	500.679	179.002	569.927	219.386	190.007	-2.42058	2.21421e-10	3.48813e-09	gw1.41.63.1	scaffold_41	426302	426775	-	474	protein_coding	- && - && PF12796:Ankyrin repeats (3 copies)	-
586869	157.478	42.132	57.8276	59.5039	55.2042	212.569	216.626	366.028	343.669	440.183	-2.08671	9.23622e-09	1.11221e-07	fgenesh1_kg.29_#_136_#_Locus20301v1rpkm0.72	scaffold_29	447499	448029	+	531	protein_coding	- && - && -	-
590603	21.4256	25.4752	34.0162	18.1537	40.4173	150.204	450.355	250.626	235.597	724.138	-3.69779	3.80742e-19	1.83972e-17	fgenesh1_kg.65_#_6_#_Locus1076v1rpkm127.16	scaffold_65	14873	16035	+	949	protein_coding	- && sp|P9WPJ6|MTCA1_MYCTO Beta-carbonic anhydrase 1 OS=Mycobacterium tuberculosis (strain CDC 1551 / Oshkosh) OX=83331 GN=mtcA1 PE=3 SV=1 && -	-
583114	286.031	429.159	283.468	259.195	137.025	109.798	123.135	76.4623	172.915	72.836	1.33198	3.29716e-05	0.00019054	fgenesh1_kg.11_#_176_#_Locus3612v2rpkm10.69	scaffold_11	498627	499235	+	540	protein_coding	- && - && -	-
581332	113.555	128.356	121.324	117.999	149.84	274.056	298.716	213.811	258.292	268.121	-1.05267	2.53215e-12	5.32352e-11	fgenesh1_kg.6_#_26_#_Locus7571v1rpkm7.82	scaffold_6	77889	78861	+	841	protein_coding	- && - && -	-
236641	160.692	48.9907	92.9776	94.8029	61.1189	369.8	179.002	223.723	484.162	213.23	-1.68171	3.53638e-06	2.56098e-05	CE236260_157	scaffold_31	535022	536772	-	1476	protein_coding	- && - && -	-
575928	199.258	315.5	368.509	436.698	199.129	92.2303	120.855	72.9223	55.1167	48.5573	1.96362	2.4364e-10	3.82768e-09	estExt_Genewise1Plus.C_490026	scaffold_49	86215	87912	+	1498	protein_coding	- && sp|B0YDE8|PGLRX_ASPFC Probable exopolygalacturonase X OS=Neosartorya fumigata (strain CEA10 / CBS 144.89 / FGSC A1163) OX=451804 GN=pgaX PE=3 SV=2 && -	-
118089	190.687	447.775	323.154	243.058	169.556	86.0816	126.555	93.4539	116.718	106.615	1.3789	6.27434e-07	5.36069e-06	CE117708_1304	scaffold_18	596152	597001	-	850	protein_coding	- && - && -	-
582228	362.092	168.528	288.004	517.382	211.945	57.0949	54.7267	45.311	86.4576	111.893	2.12649	6.33542e-10	9.41309e-09	fgenesh1_kg.8_#_216_#_Locus3690v1rpkm29.79	scaffold_8	617730	619052	+	1262	protein_coding	- && - && -	-
546737	287.103	172.447	433.14	797.756	99.5646	22.838	26.2232	18.4076	12.9686	29.5566	4.02685	5.43068e-17	2.10279e-15	estExt_Genewise1.C_1_t20131	scaffold_1	1514878	1517229	+	2234	protein_coding	- && sp|Q96WM9|LAC2_BOTFU Laccase-2 OS=Botryotinia fuckeliana OX=40559 GN=lcc2 PE=2 SV=1 && PF07731:Multicopper oxidase|PF07732:Multicopper oxidase|PF00394:Multicopper oxidase	-
665826	141.409	553.595	246.051	192.631	306.58	126.487	164.18	76.4623	37.8252	52.7797	1.65467	0.00014638	0.000717241	estExt_Genemark1.C_400064	scaffold_40	304719	306265	-	1490	protein_coding	- && - && -	-
572306	168.191	83.2843	78.2373	82.7004	135.053	281.961	258.812	295.937	303.682	198.452	-1.29082	2.34964e-07	2.19325e-06	estExt_Genewise1Plus.C_260018	scaffold_26	62750	65233	+	1981	protein_coding	- && sp|Q9FIY7|SM3L3_ARATH DNA repair protein RAD5B OS=Arabidopsis thaliana OX=3702 GN=RAD5B PE=3 SV=1 && -	-
358412	248.537	167.548	253.988	373.16	355.87	50.9463	127.696	67.2585	89.6997	150.95	1.52902	2.06487e-06	1.56843e-05	CE358031_567	scaffold_54	28855	30152	+	1114	protein_coding	- && - && -	-
658813	127.482	102.881	122.458	106.905	140.968	270.542	261.092	334.876	140.494	274.454	-1.09565	1.93474e-06	1.47837e-05	MIX24712_67_100	scaffold_96	63397	64619	+	1167	protein_coding	- && sp|P22216|RAD53_YEAST Serine/threonine-protein kinase RAD53 OS=Saccharomyces cerevisiae (strain ATCC 204508 / S288c) OX=559292 GN=RAD53 PE=1 SV=1 && PF00069:Protein kinase domain	Pkinase
593176	83.5597	79.365	65.7647	80.6833	74.9199	189.731	216.626	224.431	527.391	335.679	-1.95681	1.26257e-11	2.38416e-10	fgenesh1_pg.2_#_177	scaffold_2	775478	777442	-	1770	protein_coding	- && sp|P32901|PTR2_YEAST Peptide transporter PTR2 OS=Saccharomyces cerevisiae (strain ATCC 204508 / S288c) OX=559292 GN=PTR2 PE=1 SV=2 && -	-
540472	344.952	301.783	300.477	327.776	159.698	86.96	53.5865	118.941	87.5383	93.9479	1.69572	7.03241e-11	1.1789e-09	e_gw1.44.29.1	scaffold_44	218599	218943	-	345	protein_coding	- && - && PF12796:Ankyrin repeats (3 copies)	-
579679	112.484	166.569	47.6227	62.5296	118.295	263.515	476.578	247.794	188.045	176.284	-1.41185	0.000126309	0.000628268	fgenesh1_kg.1_#_566_#_Locus4696v1rpkm20.38	scaffold_1	1878433	1880516	-	1729	protein_coding	- && sp|A0A0A2IBP6|CNSO_PENEN MFS-type transporter cnsO OS=Penicillium expansum OX=27334 GN=cnsO PE=3 SV=1 && -	-
535843	32.1383	7.83852	27.213	9.07687	52.2468	233.65	256.531	251.334	504.696	478.184	-3.7464	1.14381e-16	4.12345e-15	e_gw1.21.104.1	scaffold_21	42845	44766	-	1518	protein_coding	- && sp|C8V0D4|CICH_EMENI Cytochrome P450 monooxygenase cicH OS=Emericella nidulans (strain FGSC A4 / ATCC 38163 / CBS 112.46 / NRRL 194 / M139) OX=227321 GN=cicH PE=1 SV=1 && -	-
537380	56.7777	69.5669	90.7099	79.6748	118.295	278.448	246.27	341.248	284.229	267.065	-1.77273	9.25383e-18	3.97086e-16	e_gw1.27.79.1	scaffold_27	231124	232246	-	1065	protein_coding	- && sp|Q0DA50|C3H45_ORYSJ Zinc finger CCCH domain-containing protein 45 OS=Oryza sativa subsp. japonica OX=39947 GN=Os06g0677700 PE=4 SV=1 && PF04146:YT521-B-like domain	YTH
508461	387.803	468.352	359.438	308.614	98.5788	13.1758	25.0831	20.5315	50.7938	97.1147	2.97872	4.67155e-09	5.97585e-08	gw1.21.61.1	scaffold_21	305335	305877	-	483	protein_coding	- && - && -	-
663354	89.9874	89.1632	91.8438	69.5894	187.3	411.962	137.957	343.372	212.902	195.285	-1.30316	0.000182561	0.0008697	estExt_Genemark1.C_190111	scaffold_19	435907	436876	-	902	protein_coding	- && - && -	-
585307	289.245	481.089	369.643	227.93	122.238	92.2303	90.071	56.6387	51.8745	44.335	2.15272	1.22415e-09	1.71054e-08	fgenesh1_kg.20_#_247_#_Locus17449v1rpkm1.02	scaffold_20	667209	668173	-	965	protein_coding	- && - && -	-
537080	83.5597	8.81833	18.142	33.2819	16.7584	379.462	200.665	339.832	373.929	369.458	-3.37565	5.9408e-13	1.37187e-11	e_gw1.26.61.1	scaffold_26	38874	41936	+	2664	protein_coding	- && - && PF12770:CHAT domain	-
665761	146.765	98.9613	92.9776	86.7346	101.536	222.231	300.997	236.467	261.534	275.51	-1.29776	8.69863e-13	1.94619e-11	estExt_Genemark1.C_390110	scaffold_39	426688	427565	+	878	protein_coding	- && - && -	-
36016	208.899	337.056	327.689	188.597	208.001	60.6085	147.078	67.9665	119.96	155.172	1.2109	8.24314e-05	0.000428817	CE35635_2302	scaffold_105	12657	13458	-	802	protein_coding	- && - && -	-
570589	112.484	110.719	95.2454	92.7858	115.337	205.542	267.933	237.175	274.503	299.789	-1.28327	6.54342e-16	2.10194e-14	estExt_Genewise1Plus.C_190192	scaffold_19	480012	480663	-	594	protein_coding	- && sp|Q7SEW2|MOC2B_NEUCR Molybdopterin synthase catalytic subunit OS=Neurospora crassa (strain ATCC 24698 / 74-OR23-1A / CBS 708.71 / DSM 1257 / FGSC 987) OX=367110 GN=nit-8 PE=3 SV=1 && -	-
145896	407.086	354.693	427.47	186.58	123.224	55.3382	46.7457	79.2942	54.036	73.8916	2.27303	2.99444e-11	5.33893e-10	CE145515_140	scaffold_20	205029	206467	-	1009	protein_coding	- && - && -	-
575578	272.105	570.252	527.251	190.614	106.465	2.63515	15.9619	12.7437	46.4709	62.2801	3.57727	2.7542e-06	2.0334e-05	estExt_Genewise1Plus.C_460045	scaffold_46	136419	138161	-	954	protein_coding	- && sp|O90760|V031_FOWPN Putative ankyrin repeat protein FPV031 OS=Fowlpox virus (strain NVSL) OX=928301 GN=ANK3 PE=4 SV=1 && PF13857:Ankyrin repeats (many copies)	-
novel.931	111.413	156.77	80.505	127.076	121.252	368.921	117.434	299.477	217.225	201.618	-1.01416	0.000694066	0.0028224	-	scaffold_8	612594	613426	+	833	-	- && - && -	-
540471	253.893	234.176	217.704	254.152	256.305	104.528	111.734	156.464	98.3455	111.893	1.05327	1.35365e-10	2.20184e-09	e_gw1.44.159.1	scaffold_44	400949	403136	+	2103	protein_coding	- && sp|Q96QE3|ATAD5_HUMAN ATPase family AAA domain-containing protein 5 OS=Homo sapiens OX=9606 GN=ATAD5 PE=1 SV=4 && -	-
587050	156.407	71.5265	64.6308	83.7089	128.152	295.137	160.76	329.213	248.565	254.398	-1.3541	2.36626e-06	1.77046e-05	fgenesh1_kg.31_#_42_#_Locus10857v1rpkm3.18	scaffold_31	101097	102847	-	1277	protein_coding	- && sp|Q06668|OMS1_YEAST Methyltransferase OMS1, mitochondrial OS=Saccharomyces cerevisiae (strain ATCC 204508 / S288c) OX=559292 GN=OMS1 PE=1 SV=1 && -	-
530635	187.474	448.755	242.649	244.067	131.11	112.433	92.3513	89.206	116.718	127.727	1.22114	5.01718e-05	0.000279279	e_gw1.7.35.1	scaffold_7	711961	712884	-	864	protein_coding	- && sp|P41177|DHKR_STRCM Monensin polyketide synthase putative ketoacyl reductase OS=Streptomyces cinnamonensis OX=1900 PE=3 SV=1 && -	-
594755	106.057	146.972	92.9776	97.8285	96.6073	242.434	352.303	170.624	293.956	184.729	-1.19925	8.42415e-07	7.0049e-06	fgenesh1_pg.8_#_33	scaffold_8	113487	113849	-	363	protein_coding	- && - && -	-
novel.75	35.3522	29.3944	23.8113	24.205	69.991	81.6897	515.343	139.473	204.256	659.746	-3.1281	2.38563e-09	3.20875e-08	-	scaffold_112	50895	52055	+	1026	-	- && - && -	-
579241	239.966	519.302	256.255	300.545	107.451	40.4056	64.9879	67.2585	109.153	47.5017	2.11396	4.33417e-08	4.59806e-07	fgenesh1_kg.1_#_128_#_Locus10918v3rpkm0.55	scaffold_1	373817	374837	-	642	protein_coding	- && sp|A0A2V5GSC6|PYVD_ASPV1 Hydrolase pyvD OS=Aspergillus violaceofuscus (strain CBS 115571) OX=1450538 GN=pyvD PE=3 SV=1 && -	-
659564	101.771	81.3246	73.7018	69.5894	182.371	122.974	319.239	137.349	190.207	472.906	-1.28614	0.0014555	0.00534779	estExt_Genemark1.C_10440	scaffold_1	1926323	1927623	+	1186	protein_coding	- && - && -	-
589039	20.3543	8.81833	19.2759	19.1623	14.7868	260.88	291.876	284.61	536.037	295.566	-4.34568	7.03127e-47	1.83772e-44	fgenesh1_kg.45_#_84_#_Locus1866v1rpkm72.08	scaffold_45	248746	250998	-	1951	protein_coding	- && sp|P36035|JEN1_YEAST Carboxylic acid transporter protein homolog OS=Saccharomyces cerevisiae (strain ATCC 204508 / S288c) OX=559292 GN=JEN1 PE=1 SV=1 && -	-
novel.274	256.035	208.701	280.067	226.922	204.058	103.649	155.059	116.109	99.4262	95.0035	1.04744	7.89723e-09	9.6718e-08	-	scaffold_2	1419260	1422988	-	3680	-	- && - && -	-
395884	198.186	455.614	282.335	227.93	126.181	77.2978	83.2302	39.6471	126.444	127.727	1.51006	5.91836e-05	0.000321346	CE395503_839	scaffold_62	60179	61228	+	692	protein_coding	- && - && -	-
587285	116.769	75.4457	126.994	103.88	104.494	267.907	262.232	214.519	242.081	226.953	-1.20382	6.04805e-13	1.39105e-11	fgenesh1_kg.32_#_142_#_Locus9639v1rpkm4.31	scaffold_32	444732	446146	+	1167	protein_coding	- && sp|Q5PQ59|ALKB6_XENLA Alpha-ketoglutarate-dependent dioxygenase alkB homolog 6 OS=Xenopus laevis OX=8355 GN=alkbh6 PE=2 SV=1 && -	-
625615	249.608	279.247	366.241	313.656	155.755	68.5139	94.6316	94.8698	62.6817	48.5573	1.88214	2.72628e-12	5.70041e-11	gm1.3266_g	scaffold_12	262749	263558	+	810	protein_coding	- && - && -	-
223468	257.107	164.609	207.499	402.408	249.404	125.609	58.1471	116.817	77.8118	71.7804	1.50265	2.63633e-07	2.43908e-06	CE223087_610	scaffold_3	718281	719728	+	1448	protein_coding	- && - && -	-
589258	140.337	71.5265	104.316	119.008	86.7494	287.231	136.817	287.441	297.198	183.673	-1.19488	1.01517e-05	6.59949e-05	fgenesh1_kg.47_#_78_#_Locus9107v6rpkm0.00_PRE	scaffold_47	261485	262584	-	1100	protein_coding	- && - && -	-
591813	40.7086	130.315	100.915	152.29	76.8915	255.61	299.857	270.45	138.332	224.842	-1.24625	0.000162693	0.000786727	fgenesh1_kg.95_#_16_#_Locus8005v1rpkm6.87	scaffold_95	53572	54563	+	928	protein_coding	- && - && -	-
577157	113.555	98.9613	138.333	71.6064	129.138	189.731	274.774	216.643	195.61	260.732	-1.04419	6.19696e-07	5.29852e-06	estExt_Genewise1Plus.C_670042	scaffold_67	72841	73928	-	966	protein_coding	- && sp|B9K8T5|RRF_THENN Ribosome-recycling factor OS=Thermotoga neapolitana (strain ATCC 49049 / DSM 4359 / NBRC 107923 / NS-E) OX=309803 GN=frr PE=3 SV=1 && -	-
273355	158.549	582.01	284.602	188.597	78.8631	41.284	100.332	45.311	90.7804	118.227	1.71057	0.000310771	0.00139115	CE272974_491	scaffold_38	429723	430970	-	1248	protein_coding	- && - && -	-
259006	43.9224	40.1724	62.3631	161.367	65.062	283.718	294.156	226.555	359.88	144.616	-1.8106	2.29442e-06	1.72119e-05	CE258625_47323	scaffold_36	79642	82639	-	2998	protein_coding	- && - && PF00078:Reverse transcriptase (RNA-dependent DNA polymerase)	RVT_1
536649	248.537	362.532	256.255	287.434	158.712	72.0275	109.453	59.4706	64.8432	62.2801	1.84057	7.35052e-13	1.67388e-11	e_gw1.23.51.1	scaffold_23	528497	530656	-	1986	protein_coding	- && sp|Q5AZ85|RGLB_EMENI Rhamnogalacturonate lyase B OS=Emericella nidulans (strain FGSC A4 / ATCC 38163 / CBS 112.46 / NRRL 194 / M139) OX=227321 GN=rglB PE=2 SV=2 && -	-
novel.322	483.146	184.205	278.933	246.084	152.797	32.5002	54.7267	25.4874	115.637	107.671	2.00645	5.41163e-06	3.75581e-05	-	scaffold_22	144542	146350	-	1593	-	- && - && -	-
609109	89.9874	37.233	107.718	50.4271	97.5931	205.542	197.244	321.425	284.229	273.399	-1.74619	2.83102e-09	3.75078e-08	estExt_fgenesh1_pm.C_50056	scaffold_5	399620	401145	-	918	protein_coding	- && - && -	-
581528	109.27	580.05	149.671	142.204	177.442	59.7301	161.9	70.7984	75.6504	121.393	1.24621	0.00644269	0.0191846	fgenesh1_kg.6_#_222_#_Locus12159v2rpkm0.00_PRE	scaffold_6	659664	660308	+	590	protein_coding	- && - && -	-
novel.446	106.057	85.2439	82.7728	82.7004	118.295	197.636	246.27	201.067	276.664	238.564	-1.28425	2.96331e-13	7.23756e-12	-	scaffold_3	161360	162677	+	1189	-	- && - && -	-
novel.769	163.906	460.513	417.266	214.819	137.025	15.8109	47.8858	19.1156	63.7624	90.7811	2.56062	1.29151e-07	1.27269e-06	-	scaffold_56	113583	115330	+	1748	-	- && - && -	-
novel.96	171.404	452.674	310.681	214.819	116.323	76.4194	61.5675	101.242	42.1481	81.2807	1.79929	6.52053e-07	5.55452e-06	-	scaffold_12	646832	654631	-	7651	-	- && - && -	-
544122	61.0629	27.4348	44.2211	27.2306	92.6641	170.406	306.697	127.437	368.525	400.07	-2.44072	1.68487e-09	2.32885e-08	e_gw1.91.53.1	scaffold_91	40257	42129	+	1620	protein_coding	- && - && -	-
541563	79.2746	120.517	108.852	127.076	91.6783	170.406	223.467	182.66	229.113	282.899	-1.04196	2.87577e-07	2.62889e-06	e_gw1.54.132.1	scaffold_54	196379	197199	+	555	protein_coding	- && sp|P41893|PPAL_SCHPO Low molecular weight phosphotyrosine protein phosphatase OS=Schizosaccharomyces pombe (strain 972 / ATCC 24843) OX=284812 GN=stp1 PE=2 SV=1 && -	-
381126	36.4235	167.548	75.9695	46.3929	55.2042	162.501	567.789	79.2942	153.462	253.343	-1.67049	0.00120815	0.00454935	CE380745_481	scaffold_6	494911	495974	+	985	protein_coding	- && - && -	-
553951	18.2117	29.3944	29.4807	24.205	39.4315	278.448	168.741	323.549	229.113	445.461	-3.35908	1.36816e-28	1.39238e-26	estExt_Genewise1.C_190044	scaffold_19	118666	119780	-	990	protein_coding	- && sp|A1DBJ7|PLYE_NEOFI Probable pectate lyase E OS=Neosartorya fischeri (strain ATCC 1020 / DSM 3700 / CBS 544.65 / FGSC A1164 / JCM 1740 / NRRL 181 / WB 181) OX=331117 GN=plyE PE=3 SV=1 && -	-
novel.580	291.388	264.55	243.783	280.375	143.925	62.3652	94.6316	55.2227	71.3275	76.0028	1.7745	5.24888e-14	1.39083e-12	-	scaffold_40	25386	29098	+	3658	-	- && - && -	-
634571	97.4863	22.5357	54.4259	71.6064	67.0336	334.664	188.123	235.051	310.166	198.452	-2.01782	7.18927e-10	1.05996e-08	MIX470_36_13	scaffold_1	1129423	1132502	+	2832	protein_coding	- && sp|B0YD91|BGLE_ASPFC Probable beta-glucosidase E OS=Neosartorya fumigata (strain CEA10 / CBS 144.89 / FGSC A1163) OX=451804 GN=bglE PE=3 SV=1 && PF14310:Fibronectin type III-like domain|PF00933:Glycosyl hydrolase family 3 N terminal domain|PF01915:Glycosyl hydrolase family 3 C-terminal domain	Glyco_hydro_3_C
109439	266.748	308.642	154.207	167.418	247.433	65.8788	94.6316	50.9748	100.507	121.393	1.40819	7.137e-07	6.0261e-06	CE109058_661	scaffold_17	573852	575339	+	1408	protein_coding	- && sp|P28493|PR5_ARATH Pathogenesis-related protein 5 OS=Arabidopsis thaliana OX=3702 GN=At1g75040 PE=1 SV=1 && PF00314:Thaumatin family	Thaumatin
577630	173.547	420.341	244.917	90.7687	146.882	103.649	79.8097	87.79	118.879	108.726	1.11018	0.00173846	0.00621652	estExt_Genewise1Plus.C_740016	scaffold_74	40730	42785	+	1780	protein_coding	- && sp|Q9USG9|TYDP1_SCHPO Probable tyrosyl-DNA phosphodiesterase OS=Schizosaccharomyces pombe (strain 972 / ATCC 24843) OX=284812 GN=SPCP31B10.05 PE=3 SV=1 && PF06087:Tyrosyl-DNA phosphodiesterase	Tyr-DNA_phospho
158882	85.7022	47.0311	78.2373	71.6064	45.3463	257.366	163.04	159.296	228.032	421.182	-1.90716	9.77122e-10	1.39589e-08	CE158501_644	scaffold_21	594615	595679	+	1000	protein_coding	- && - && -	-
550115	73.9182	62.7082	90.7099	92.7858	92.6641	237.164	206.365	204.607	287.471	201.618	-1.46187	9.663e-16	3.04451e-14	estExt_Genewise1.C_7_t10346	scaffold_7	612780	614530	-	1588	protein_coding	- && sp|Q3T099|SYWM_BOVIN Tryptophan--tRNA ligase, mitochondrial OS=Bos taurus OX=9913 GN=WARS2 PE=2 SV=1 && PF00579:tRNA synthetases class I (W and Y)	-
459060	44.9937	30.3743	37.4178	69.5894	23.6589	469.057	163.04	167.792	238.839	293.455	-2.69363	9.87724e-14	2.54113e-12	CE458679_861	scaffold_82	35091	36108	-	1018	protein_coding	- && - && -	-
12622	155.335	311.581	252.854	192.631	213.916	76.4194	76.3893	72.9223	101.588	84.4475	1.4552	2.11442e-11	3.85966e-10	CE12241_728	scaffold_1	900069	901194	+	1001	protein_coding	- && - && -	-
novel.46	100.7	89.1632	89.576	83.7089	117.309	172.163	224.607	210.271	289.633	160.45	-1.13576	2.56289e-08	2.8527e-07	-	scaffold_101	1915	5231	-	3024	-	- && - && -	-
582531	305.314	216.539	283.468	169.435	192.229	70.2707	35.3443	46.7269	71.3275	146.728	1.65766	2.01206e-06	1.53033e-05	fgenesh1_kg.9_#_186_#_Locus3593v2rpkm20.25	scaffold_9	601366	602773	-	1408	protein_coding	- && - && -	-
604741	227.111	228.297	213.168	573.86	197.158	7.02707	15.9619	7.07984	31.3409	33.779	3.93732	2.95712e-17	1.18491e-15	fgenesh1_pm.11_#_109	scaffold_11	599705	601313	+	1392	protein_coding	- && sp|F1SYA2|CY113_POSPM Cytochrome P450 monooxygenase 113 OS=Postia placenta (strain ATCC 44394 / Madison 698-R) OX=561896 GN=CYP113 PE=1 SV=1 && -	-
572983	139.266	33.3137	70.3002	41.3502	53.2326	175.677	156.199	317.177	223.709	318.789	-1.82298	1.37279e-06	1.09329e-05	estExt_Genewise1Plus.C_290219	scaffold_29	448629	449237	-	609	protein_coding	- && - && -	-
583980	94.2725	54.8696	78.2373	115.982	79.8489	193.244	323.8	224.431	168.592	195.285	-1.38453	2.23326e-08	2.51297e-07	fgenesh1_kg.14_#_250_#_Locus13683v1rpkm1.80	scaffold_14	783314	785081	+	1530	protein_coding	- && sp|O94221|AGALB_PENSI Probable alpha-galactosidase B OS=Penicillium simplicissimum OX=69488 GN=agl1 PE=2 SV=1 && PF17801:Alpha galactosidase C-terminal beta sandwich domain	-
536113	1.07128	0	0	4.03417	0.985788	124.73	167.6	38.9391	391.22	798.029	-7.9513	3.49594e-13	8.39317e-12	e_gw1.22.148.1	scaffold_22	501211	501922	-	459	protein_coding	- && sp|Q06686|CTR3_YEAST Copper transport protein CTR3 OS=Saccharomyces cerevisiae (strain ATCC 204508 / S288c) OX=559292 GN=CTR3 PE=1 SV=1 && -	-
584867	113.555	37.233	65.7647	140.187	111.394	209.055	158.479	220.891	290.714	177.34	-1.1743	0.000297509	0.00134171	fgenesh1_kg.19_#_5_#_Locus16970v1rpkm1.09	scaffold_19	21594	22430	-	837	protein_coding	- && - && -	-
551552	102.843	82.3045	98.647	90.7687	115.337	222.231	274.774	161.42	196.691	165.728	-1.05668	8.17322e-08	8.31052e-07	estExt_Genewise1.C_110192	scaffold_11	310034	311292	-	922	protein_coding	- && sp|O94437|YFI3_SCHPO Abhydrolase domain-containing protein C22H12.03 OS=Schizosaccharomyces pombe (strain 972 / ATCC 24843) OX=284812 GN=SPAC22H12.03 PE=3 SV=1 && -	-
587744	178.903	662.355	343.564	107.914	31.5452	1.75677	21.6626	4.95589	50.7938	102.393	2.86942	0.00552501	0.0168158	fgenesh1_kg.35_#_150_#_Locus13438v1rpkm1.88	scaffold_35	453482	455489	-	2008	protein_coding	- && - && -	-
541197	260.321	292.965	201.83	188.597	179.413	59.7301	68.4084	58.0547	71.3275	112.949	1.60593	1.49273e-11	2.77773e-10	e_gw1.49.167.1	scaffold_49	144252	144536	-	285	protein_coding	- && - && -	-
484083	36.4235	89.1632	88.4421	154.307	64.0762	202.907	234.869	229.387	134.009	257.565	-1.2914	0.000104875	0.000531307	CE483702_602	scaffold_95	64690	66653	-	1533	protein_coding	- && - && -	-
novel.566	234.61	421.32	326.556	104.888	115.337	13.1758	74.109	14.8677	90.7804	81.2807	2.13906	9.79245e-05	0.00049873	-	scaffold_4	879569	880675	+	1057	-	- && - && -	-
525383	252.822	281.207	281.201	186.58	153.783	66.7572	31.9239	39.6471	87.5383	93.9479	1.85642	3.71331e-09	4.84711e-08	gw1.49.166.1	scaffold_49	145143	145605	-	384	protein_coding	- && sp|P22216|RAD53_YEAST Serine/threonine-protein kinase RAD53 OS=Saccharomyces cerevisiae (strain ATCC 204508 / S288c) OX=559292 GN=RAD53 PE=1 SV=1 && -	-
9716	101.771	67.6072	97.5131	92.7858	103.508	194.123	236.009	168.5	263.696	148.839	-1.12485	8.97535e-08	9.05316e-07	CE9335_902	scaffold_1	673983	675194	-	1157	protein_coding	- && - && -	-
576105	22.4968	12.7376	18.142	11.094	11.8295	194.123	225.748	178.412	546.844	243.842	-4.19072	5.1956e-29	5.48159e-27	estExt_Genewise1Plus.C_520006	scaffold_52	18876	19284	-	347	protein_coding	- && - && -	-
novel.578	111.413	93.0824	99.7809	55.4698	109.423	118.582	210.926	135.225	234.516	294.511	-1.08042	0.000209536	0.000978344	-	scaffold_4	1109808	1111388	-	1487	-	- && - && -	-
507973	198.186	290.025	253.988	254.152	132.096	37.7705	74.109	73.6303	49.7131	96.0591	1.76974	1.01455e-09	1.44397e-08	gw1.27.19.1	scaffold_27	365693	365971	+	279	protein_coding	- && - && -	-
646137	49.2788	107.78	113.387	29.2477	82.8062	172.163	343.182	238.591	125.363	193.174	-1.48764	7.12241e-05	0.000377803	MIX12036_42_51	scaffold_30	155401	159675	+	3276	protein_coding	- && - && PF12796:Ankyrin repeats (3 copies)	-
524888	38.566	56.8293	37.4178	21.1794	63.0905	301.286	169.881	453.818	100.507	202.674	-2.50116	5.30842e-10	7.92816e-09	gw1.39.179.1	scaffold_39	394726	396149	+	1209	protein_coding	- && - && -	-
96394	190.687	159.71	222.239	276.34	235.603	54.4598	85.5104	55.2227	41.0673	123.505	1.59683	6.29947e-08	6.50305e-07	CE96013_1525	scaffold_16	392430	395239	-	2810	protein_coding	- && - && -	-
588630	119.983	54.8696	102.049	84.7175	77.8773	224.866	132.256	190.448	218.305	237.509	-1.1941	8.13526e-07	6.79415e-06	fgenesh1_kg.42_#_45_#_Locus11033v1rpkm3.05	scaffold_42	183297	184700	-	1243	protein_coding	- && - && -	-
580218	82.4884	24.4954	21.5436	18.1537	43.3747	184.461	318.099	95.5778	472.274	176.284	-2.71297	1.53058e-08	1.77795e-07	fgenesh1_kg.2_#_504_#_Locus5280v1rpkm16.76	scaffold_2	1552050	1554581	+	2006	protein_coding	- && sp|Q4I8E9|PNS1_GIBZE Protein PNS1 OS=Gibberella zeae (strain ATCC MYA-4620 / CBS 123657 / FGSC 9075 / NRRL 31084 / PH-1) OX=229533 GN=PNS1 PE=3 SV=1 && -	-
435768	227.111	98.9613	119.057	319.708	213.916	93.987	66.1281	92.7459	99.4262	104.504	1.09894	0.000435921	0.00187056	CE435387_1093	scaffold_76	38814	40530	-	1580	protein_coding	- && sp|Q10359|GMH3_SCHPO Alpha-1,2-galactosyltransferase gmh3 OS=Schizosaccharomyces pombe (strain 972 / ATCC 24843) OX=284812 GN=gmh3 PE=3 SV=1 && -	-
novel.390	157.478	367.431	374.178	316.682	94.6357	13.1758	15.9619	11.3277	27.018	57.0021	3.40567	1.80167e-12	3.84401e-11	-	scaffold_26	248350	250035	-	1686	-	- && - && -	-
667656	214.256	126.396	133.797	333.827	200.115	77.2978	91.2111	49.5589	94.0226	109.782	1.26254	4.0594e-05	0.000229627	estExt_Genemark1.C_710027	scaffold_71	129602	131421	+	1463	protein_coding	- && - && -	-
590401	43.9224	10.778	34.0162	35.299	31.5452	156.352	344.322	101.95	429.046	237.509	-3.02877	5.9331e-13	1.37187e-11	fgenesh1_kg.61_#_22_#_Locus589v1rpkm244.18	scaffold_61	74836	78024	-	2903	protein_coding	- && sp|B0YD91|BGLE_ASPFC Probable beta-glucosidase E OS=Neosartorya fumigata (strain CEA10 / CBS 144.89 / FGSC A1163) OX=451804 GN=bglE PE=3 SV=1 && -	-
587132	63.2054	58.7889	71.434	62.5296	88.721	267.907	191.543	247.794	178.319	193.174	-1.64937	2.53748e-17	1.02031e-15	fgenesh1_kg.31_#_124_#_Locus6574v1rpkm10.88	scaffold_31	489206	492391	+	2316	protein_coding	- && - && -	-
458895	79.2746	81.3246	44.2211	98.8371	63.0905	201.15	239.429	164.96	173.996	276.566	-1.52165	3.04699e-10	4.70973e-09	CE458514_962	scaffold_82	20387	23208	+	2246	protein_coding	- && - && -	-
505990	259.249	150.891	201.83	219.862	220.817	56.2166	91.2111	54.5148	81.054	86.5587	1.51989	3.64964e-12	7.46812e-11	gw1.2.35.1	scaffold_2	399414	400841	+	1203	protein_coding	- && - && PF16944:Fungal potassium channel	-
564067	236.752	177.346	196.16	244.067	166.598	68.5139	86.6506	74.3383	92.9419	76.0028	1.36214	2.01263e-14	5.57611e-13	estExt_Genewise1Plus.C_2_t20086	scaffold_2	1238812	1240860	-	1748	protein_coding	- && sp|Q68FU4|SUCHY_RAT Succinate--hydroxymethylglutarate CoA-transferase OS=Rattus norvegicus OX=10116 GN=Sugct PE=2 SV=1 && -	-
582290	43.9224	43.1119	96.3793	44.3758	39.4315	135.271	490.26	169.916	246.404	109.782	-2.10846	4.31181e-07	3.79387e-06	fgenesh1_kg.8_#_278_#_Locus4332v6rpkm0.75_PRE	scaffold_8	810461	811195	-	641	protein_coding	- && - && -	-
581573	140.337	52.91	80.505	88.7517	92.6641	150.204	132.256	131.685	347.992	193.174	-1.06865	0.00132037	0.00490289	fgenesh1_kg.6_#_267_#_Locus4039v1rpkm25.73	scaffold_6	759146	761166	-	1438	protein_coding	- && sp|P11178|ODBA_BOVIN 2-oxoisovalerate dehydrogenase subunit alpha, mitochondrial OS=Bos taurus OX=9913 GN=BCKDHA PE=1 SV=1 && -	-
584326	271.033	167.548	202.963	415.519	146.882	57.0949	31.9239	18.4076	43.2288	52.7797	2.56974	9.17854e-13	2.03378e-11	fgenesh1_kg.16_#_139_#_Locus6985v1rpkm9.46	scaffold_16	554912	556635	-	1305	protein_coding	- && sp|P42319|YXJH_BACSU Uncharacterized protein YxjH OS=Bacillus subtilis (strain 168) OX=224308 GN=yxjH PE=4 SV=4 && -	-
609219	113.555	63.688	89.576	57.4869	129.138	194.123	241.71	133.809	184.803	186.84	-1.05186	5.37959e-05	0.000296006	estExt_fgenesh1_pm.C_50167	scaffold_5	940208	941378	+	1049	protein_coding	- && sp|F9XMX6|FER4_ZYMTI Enoyl-CoA isomerase/hydratase MYCGRDRAFT_76805 OS=Zymoseptoria tritici (strain CBS 115943 / IPO323) OX=336722 GN=MYCGRDRAFT_76805 PE=3 SV=1 && -	-
663300	33.2096	12.7376	24.9452	8.06833	46.3321	209.055	313.538	196.112	296.117	254.398	-3.34043	1.5201e-19	7.6005e-18	estExt_Genemark1.C_190057	scaffold_19	233796	235669	-	1604	protein_coding	- && sp|E3QFA7|CLU5D_COLGM Pathogenicity cluster 5 protein d OS=Colletotrichum graminicola (strain M1.001 / M2 / FGSC 10212) OX=645133 GN=CLU5d PE=2 SV=1 && -	-
370394	85.7022	556.535	300.477	120.016	69.0052	26.3515	36.4845	31.1513	56.1974	109.782	2.12513	0.000173326	0.000831561	CE370013_2655	scaffold_58	55279	55995	+	658	protein_coding	- && - && -	-
395176	406.014	74.4659	132.663	132.119	441.633	29.865	13.6817	19.8235	78.8925	58.0577	2.57059	2.73444e-06	2.02356e-05	CE394795_366	scaffold_61	245873	246648	+	718	protein_coding	- && - && -	-
634529	157.478	209.68	239.247	306.597	177.442	60.6085	52.4464	64.4265	55.1167	62.2801	1.88289	3.6782e-18	1.6269e-16	MIX428_376_57	scaffold_1	918096	919653	-	1435	protein_coding	- && - && -	-
637483	108.199	68.587	74.8357	41.3502	95.6215	174.798	174.441	240.715	128.606	270.232	-1.3492	2.497e-06	1.85861e-05	MIX3382_24_64	scaffold_121	14505	15316	+	812	protein_coding	- && - && -	-
566517	82.4884	103.86	72.5679	60.5125	97.5931	196.758	169.881	196.82	206.417	190.007	-1.20132	8.20801e-12	1.60804e-10	estExt_Genewise1Plus.C_7_t10206	scaffold_7	389447	390352	-	782	protein_coding	- && sp|P54964|ORN_YEAST Oligoribonuclease, mitochondrial OS=Saccharomyces cerevisiae (strain ATCC 204508 / S288c) OX=559292 GN=REX2 PE=1 SV=1 && -	-
novel.442	155.335	26.455	57.8276	60.5125	53.2326	160.744	94.6316	316.469	191.287	259.676	-1.53593	0.000402947	0.0017512	-	scaffold_29	450166	452357	-	1959	-	- && - && -	-
novel.225	77.132	106.8	78.2373	91.7773	83.792	153.717	176.722	181.952	236.678	179.451	-1.08092	9.09695e-10	1.30769e-08	-	scaffold_18	665048	667689	-	2434	-	- && - && -	-
541042	109.27	42.132	39.6856	36.3075	67.0336	101.893	124.275	242.838	193.449	402.181	-1.85474	7.63996e-06	5.12002e-05	e_gw1.48.45.1	scaffold_48	141862	142992	-	804	protein_coding	- && - && -	-
634311	26.782	31.3541	20.4097	21.1794	32.531	354.867	402.469	305.849	104.83	52.7797	-3.20556	1.2417e-11	2.35248e-10	MIX210_8_71	scaffold_1	478676	479256	-	476	protein_coding	- && - && -	-
613320	43.9224	8.81833	28.3468	30.2562	65.062	230.137	118.574	295.229	198.852	327.234	-2.73016	6.03484e-11	1.02664e-09	estExt_fgenesh1_pm.C_1150003	scaffold_115	27072	29650	+	2069	protein_coding	- && sp|P34528|YM67_CAEEL Putative serine protease K12H4.7 OS=Caenorhabditis elegans OX=6239 GN=K12H4.7 PE=3 SV=2 && -	-
251794	172.476	232.216	239.247	235.999	120.266	53.5814	47.8858	73.6303	79.9732	81.2807	1.57094	3.15653e-10	4.84648e-09	CE251413_401	scaffold_34	393786	394628	+	843	protein_coding	- && - && -	-
592995	65.348	72.5063	88.4421	79.6748	86.7494	198.515	182.422	155.048	216.144	182.618	-1.2487	2.65976e-14	7.30005e-13	fgenesh1_pg.1_#_446	scaffold_1	1976138	1977845	-	1413	protein_coding	- && - && -	-
654982	352.45	191.064	197.294	332.819	154.769	21.0812	14.8218	18.4076	25.9373	14.7783	3.69032	6.89068e-33	9.00487e-31	MIX20881_22_46	scaffold_69	5842	7279	-	972	protein_coding	- && sp|B0XTU6|EGLX_ASPFC Probable endo-1,3(4)-beta-glucanase AFUB_029980 OS=Neosartorya fumigata (strain CEA10 / CBS 144.89 / FGSC A1163) OX=451804 GN=AFUB_029980 PE=3 SV=1 && -	-
novel.581	218.541	289.045	275.531	168.426	161.669	32.5002	61.5675	32.5673	27.018	55.9465	2.41844	1.56029e-17	6.40834e-16	-	scaffold_40	105248	108422	+	3175	-	- && - && -	-
613931	257.107	66.6274	132.663	309.622	200.115	86.96	29.6436	94.8698	96.184	48.5573	1.4358	0.00060363	0.00249255	estExt_fgenesh1_pg.C_20129	scaffold_2	540825	542442	-	1400	protein_coding	- && - && -	-
518905	192.83	125.416	231.31	162.375	256.305	42.1624	82.09	75.7543	67.0046	77.0584	1.49457	3.32382e-09	4.37345e-08	gw1.33.122.1	scaffold_33	208440	209351	-	786	protein_coding	- && - && -	-
555685	183.189	154.811	167.813	260.204	255.319	35.1353	62.7077	41.7711	81.054	69.6692	1.82523	1.22416e-11	2.32307e-10	estExt_Genewise1.C_250044	scaffold_25	96362	97787	-	1303	protein_coding	- && - && -	-
505283	391.017	160.69	150.805	340.887	208.987	12.2974	1.14014	13.4517	15.1301	12.6671	4.49989	1.87802e-27	1.75587e-25	gw1.31.5.1	scaffold_31	69209	69484	-	276	protein_coding	- && - && -	-
170366	37.4947	136.194	45.3549	60.5125	62.1047	183.582	321.519	183.368	117.798	154.117	-1.48799	6.07075e-05	0.000328226	CE169985_91	scaffold_229	1	1187	-	928	protein_coding	- && - && -	-
448851	91.0586	92.1026	99.7809	59.5039	79.8489	154.596	221.187	150.093	186.964	166.784	-1.05662	4.00756e-08	4.28318e-07	CE448470_1677	scaffold_8	459511	460216	+	706	protein_coding	- && - && -	-
587851	133.91	232.216	164.412	213.811	141.954	109.798	86.6506	71.5064	59.4396	84.4475	1.10573	1.91717e-06	1.46592e-05	fgenesh1_kg.36_#_91_#_Locus6835v1rpkm9.94	scaffold_36	350274	351036	+	763	protein_coding	- && - && -	-
593316	197.115	194.983	274.397	158.341	191.243	35.1353	69.5485	75.0463	45.3902	47.5017	1.89344	1.91585e-14	5.34763e-13	fgenesh1_pg.2_#_317	scaffold_2	1435520	1436306	-	501	protein_coding	- && - && -	-
543928	25.7107	47.0311	43.0872	20.1708	33.5168	178.312	422.992	163.544	201.014	149.894	-2.71693	4.80321e-15	1.42363e-13	e_gw1.87.9.1	scaffold_87	40339	41122	+	510	protein_coding	- && - && -	-
344833	221.755	194.003	253.988	164.392	77.8773	80.8113	58.1471	83.5421	58.3588	90.7811	1.29116	1.62299e-05	0.00010078	CE344452_48	scaffold_5	1151497	1152726	+	997	protein_coding	- && - && -	-
584113	8.57022	0.979815	4.53549	2.01708	17.7442	175.677	169.881	392.931	318.812	184.729	-5.19438	1.8112e-24	1.42663e-22	fgenesh1_kg.15_#_128_#_Locus3642v1rpkm30.42	scaffold_15	551961	554044	-	1844	protein_coding	- && - && -	-
664760	19.283	37.233	56.6937	50.4271	51.261	179.19	291.876	179.12	164.269	243.842	-2.29862	6.81798e-16	2.18403e-14	estExt_Genemark1.C_300022	scaffold_30	69515	70435	-	767	protein_coding	- && - && -	-
584750	29.9958	36.2532	43.0872	28.2392	47.3178	199.393	258.812	164.252	252.888	207.952	-2.54745	3.64288e-31	4.45672e-29	fgenesh1_kg.18_#_96_#_Locus4355v1rpkm22.96	scaffold_18	312656	313737	+	754	protein_coding	- && sp|Q9UUB7|SWI5_SCHPO Mating-type switching protein swi5 OS=Schizosaccharomyces pombe (strain 972 / ATCC 24843) OX=284812 GN=swi5 PE=1 SV=1 && -	-
591925	74.9895	65.6476	47.6227	67.5723	75.9057	162.501	236.009	149.385	189.126	192.118	-1.47901	4.76528e-14	1.27444e-12	fgenesh1_kg.102_#_2_#_Locus10994v1rpkm3.08	scaffold_102	55330	56209	+	880	protein_coding	- && - && -	-
667137	64.2767	91.1228	88.4421	76.6492	91.6783	168.65	142.517	159.296	207.498	168.895	-1.03716	1.82556e-09	2.50823e-08	estExt_Genemark1.C_590036	scaffold_59	112438	113266	-	684	protein_coding	- && - && PF00583:Acetyltransferase (GNAT) family	Acetyltransf_1
661814	43.9224	24.4954	51.0243	38.3246	61.1189	202.907	172.161	209.563	246.404	209.008	-2.25082	7.10962e-23	4.92534e-21	estExt_Genemark1.C_100139	scaffold_10	584914	585509	+	543	protein_coding	- && - && -	-
625033	103.914	396.825	171.215	167.418	69.0052	50.0679	133.396	46.7269	52.9553	65.4468	1.38607	0.00205372	0.00718085	gm1.2684_g	scaffold_9	790745	792016	-	1041	protein_coding	- && sp|P74308|AKR_SYNY3 Aldo/keto reductase slr0942 OS=Synechocystis sp. (strain PCC 6803 / Kazusa) OX=1111708 GN=slr0942 PE=1 SV=1 && -	-
590605	71.7756	45.0715	64.6308	36.3075	89.7067	176.555	214.346	143.721	182.642	226.953	-1.6171	2.21341e-10	3.48813e-09	fgenesh1_kg.65_#_8_#_Locus1370v1rpkm99.81	scaffold_65	18100	19119	+	961	protein_coding	- && - && -	-
605479	196.044	233.196	183.688	445.775	101.536	13.1758	23.9429	15.5756	12.9686	15.8339	3.83885	1.89831e-23	1.36441e-21	fgenesh1_pm.18_#_65	scaffold_18	439571	441664	+	1713	protein_coding	- && sp|C5NN18|ACTT5_ALTAL Acyl-CoA synthetase ACTT5 OS=Alternaria alternata OX=5599 GN=ACTT5 PE=3 SV=1 && -	-
514123	121.054	27.4348	90.7099	57.4869	98.5788	122.095	157.339	191.156	154.543	220.619	-1.09913	0.00122541	0.00460378	gw1.121.15.1	scaffold_121	16892	17452	+	561	protein_coding	- && - && -	-
606147	59.9916	42.132	95.2454	107.914	88.721	159.866	226.888	159.296	179.399	110.837	-1.08553	0.000112421	0.000564315	fgenesh1_pm.26_#_19	scaffold_26	236627	239477	-	2397	protein_coding	- && sp|A2R797|AFCA_ASPNC Probable alpha-fucosidase A OS=Aspergillus niger (strain CBS 513.88 / FGSC A1513) OX=425011 GN=afcA PE=3 SV=1 && -	-
580667	141.409	192.044	191.625	222.888	80.8347	61.4869	101.472	64.4265	79.9732	93.9479	1.05087	0.000196785	0.000926446	fgenesh1_kg.4_#_94_#_Locus4914v1rpkm19.09	scaffold_4	300097	300788	-	692	protein_coding	- && - && -	-
629629	146.765	177.346	148.537	210.785	185.328	82.5681	71.8288	73.6303	63.7624	66.5024	1.27533	9.71033e-14	2.50379e-12	gm1.7280_g	scaffold_39	88886	90103	+	1167	protein_coding	- && sp|Q7SB51|FEX1_NEUCR Fluoride export protein 1 OS=Neurospora crassa (strain ATCC 24698 / 74-OR23-1A / CBS 708.71 / DSM 1257 / FGSC 987) OX=367110 GN=fex-1 PE=3 SV=2 && -	-
92126	121.054	309.622	249.452	116.991	138.996	50.0679	53.5865	70.7984	64.8432	49.6129	1.69353	4.80427e-08	5.07338e-07	CE91745_323	scaffold_15	762403	763693	+	1124	protein_coding	- && sp|Q9V9V9|NAT9_DROME N-acetyltransferase 9-like protein OS=Drosophila melanogaster OX=7227 GN=CG11539 PE=2 SV=1 && PF13302:Acetyltransferase (GNAT) domain	-
552937	182.117	169.508	246.051	266.255	152.797	30.7434	37.6246	53.8068	46.4709	36.9458	2.29888	6.3373e-22	4.07145e-20	estExt_Genewise1.C_150071	scaffold_15	332600	336805	-	3519	protein_coding	- && sp|F2SQT8|MDR5_TRIRC ABC multidrug transporter MDR5 OS=Trichophyton rubrum (strain ATCC MYA-4607 / CBS 118892) OX=559305 GN=MDR5 PE=1 SV=3 && -	-
663378	280.675	131.295	215.436	155.315	95.6215	65.0004	99.1921	33.9832	71.3275	72.836	1.3651	5.32948e-05	0.000293811	estExt_Genemark1.C_190137	scaffold_19	522354	524098	+	1392	protein_coding	- && sp|A0A348AXX3|OMT_CURCL O-methyltransferase OS=Curvularia clavata OX=95742 GN=OMT PE=3 SV=1 && -	-
522233	201.4	194.983	122.458	195.657	108.437	95.7438	45.6056	120.357	89.6997	45.3905	1.04527	0.000972403	0.00377289	gw1.22.278.1	scaffold_22	482705	483022	-	318	protein_coding	- && sp|Q00083|APSA_EMENI Anucleate primary sterigmata protein A OS=Emericella nidulans (strain FGSC A4 / ATCC 38163 / CBS 112.46 / NRRL 194 / M139) OX=227321 GN=apsA PE=1 SV=2 && -	-
590256	31.0671	87.2035	31.7485	52.4442	49.2894	169.528	237.149	111.861	224.79	221.675	-1.93197	1.15458e-09	1.62121e-08	fgenesh1_kg.59_#_46_#_Locus7480v1rpkm8.05	scaffold_59	113570	114900	+	984	protein_coding	- && sp|P53970|EFM6_YEAST Protein-lysine N-methyltransferase EFM6 OS=Saccharomyces cerevisiae (strain ATCC 204508 / S288c) OX=559292 GN=EFM6 PE=1 SV=1 && -	-
623390	92.1299	20.5761	52.1582	117.999	77.8773	108.041	175.581	64.4265	327.458	167.839	-1.22315	0.00884397	0.0251223	gm1.1041_g	scaffold_3	934491	937719	+	2892	protein_coding	- && sp|P00440|TYRO_NEUCR Tyrosinase OS=Neurospora crassa (strain ATCC 24698 / 74-OR23-1A / CBS 708.71 / DSM 1257 / FGSC 987) OX=367110 GN=T PE=1 SV=5 && -	-
586359	196.044	97.9815	297.075	127.076	115.337	57.9733	85.5104	75.7543	81.054	68.6136	1.17542	0.00014082	0.000692065	fgenesh1_kg.26_#_106_#_Locus15525v1rpkm1.34	scaffold_26	368089	369687	+	1280	protein_coding	- && sp|B8NE46|PLYA_ASPFN Probable pectate lyase A OS=Aspergillus flavus (strain ATCC 200026 / FGSC A1120 / NRRL 3357 / JCM 12722 / SRRC 167) OX=332952 GN=plyA PE=3 SV=1 && -	-
544543	81.4171	14.6972	23.8113	25.2135	44.3605	127.366	168.741	140.181	237.758	316.678	-2.38649	1.89573e-08	2.16102e-07	e_gw1.103.29.1	scaffold_103	54644	55663	+	690	protein_coding	- && - && -	-
484026	29.9958	70.5467	63.4969	136.153	42.3889	208.177	180.142	202.483	78.8925	166.784	-1.28826	0.000920789	0.0036054	CE483645_830	scaffold_95	52559	53453	+	797	protein_coding	- && - && -	-
novel.552	79.2746	62.7082	144.002	44.3758	53.2326	82.5681	169.881	123.897	131.848	287.122	-1.05281	0.00627774	0.0187419	-	scaffold_39	139599	140576	+	919	-	- && - && -	-
574238	108.199	29.3944	73.7018	69.5894	87.7352	167.771	151.639	87.082	204.256	193.174	-1.12396	0.000688841	0.00280215	estExt_Genewise1Plus.C_370046	scaffold_37	131081	132979	-	1706	protein_coding	- && sp|Q00770|FAAA_EMENI Fumarylacetoacetase OS=Emericella nidulans (strain FGSC A4 / ATCC 38163 / CBS 112.46 / NRRL 194 / M139) OX=227321 GN=fahA PE=1 SV=3 && PF01557:Fumarylacetoacetate (FAA) hydrolase family|PF09298:Fumarylacetoacetase N-terminal	FAA_hydrolase
524096	83.5597	86.2237	70.3002	86.7346	50.2752	122.095	147.078	217.351	124.283	175.229	-1.06292	5.52162e-06	3.81602e-05	gw1.43.76.1	scaffold_43	28105	29712	+	387	protein_coding	- && - && -	-
632505	63.2054	97.0017	41.9533	54.4612	72.9483	116.825	361.424	80.0022	139.413	128.782	-1.32169	0.000776422	0.00311435	gm1.10156_g	scaffold_83	57713	58773	-	915	protein_coding	- && - && -	-
570405	189.616	110.719	202.963	125.059	151.811	54.4598	74.109	118.233	67.0046	61.2245	1.04852	8.68461e-05	0.000448464	estExt_Genewise1Plus.C_180247	scaffold_18	636054	638762	-	2409	protein_coding	- && sp|A0A455M7R7|NTNK_NECSZ FAD-dependent monooxygenase ntnK OS=Nectria sp. OX=1755444 GN=ntnK PE=2 SV=1 && PF01494:FAD binding domain	FAD_binding_3
659569	128.553	315.5	242.649	142.204	69.991	30.7434	60.4274	38.2311	65.9239	60.1689	1.82026	2.41098e-06	1.80158e-05	estExt_Genemark1.C_10445	scaffold_1	1944418	1945487	+	926	protein_coding	- && - && -	-
11397	154.264	108.759	115.655	233.982	270.106	45.6759	58.1471	31.8593	52.9553	82.3363	1.71165	1.99285e-07	1.88779e-06	CE11016_1045	scaffold_1	813636	815608	-	1973	protein_coding	- && - && -	-
124896	64.2767	59.7687	61.2292	34.2904	99.5646	161.623	159.619	173.456	190.207	147.783	-1.38296	1.5987e-08	1.85147e-07	CE124515_576	scaffold_19	511596	512309	+	665	protein_coding	- && - && -	-
629110	64.2767	68.587	55.5598	46.3929	70.9768	137.906	129.976	252.042	140.494	184.729	-1.47003	1.08892e-09	1.5403e-08	gm1.6761_g	scaffold_34	357539	359414	+	1545	protein_coding	- && sp|P49374|HGT1_KLULA High-affinity glucose transporter OS=Kluyveromyces lactis (strain ATCC 8585 / CBS 2359 / DSM 70799 / NBRC 1267 / NRRL Y-1140 / WM37) OX=284590 GN=HGT1 PE=3 SV=1 && -	-
novel.81	19.283	10.778	24.9452	12.1025	14.7868	151.082	135.677	102.658	425.803	253.343	-3.71055	6.3994e-19	3.05366e-17	-	scaffold_118	13043	14805	-	1594	-	- && - && -	-
546222	148.908	181.266	190.491	147.247	103.508	55.3382	72.9689	77.8782	97.2647	73.8916	1.03314	2.96534e-06	2.17484e-05	estExt_Genewise1.C_1_t10081	scaffold_1	161968	163344	-	1207	protein_coding	- && sp|O74959|YJCD_SCHPO Uncharacterized oxidoreductase C736.13 OS=Schizosaccharomyces pombe (strain 972 / ATCC 24843) OX=284812 GN=SPCC736.13 PE=3 SV=1 && -	-
622799	171.404	250.833	156.475	330.802	73.9341	29.865	27.3633	26.1954	47.5517	32.7234	2.59147	1.10132e-12	2.41701e-11	gm1.450_g	scaffold_1	1970755	1971950	+	741	protein_coding	- && sp|G2Q9T3|CEL61_MYCTT Polysaccharide monooxygenase Cel61a OS=Myceliophthora thermophila (strain ATCC 42464 / BCRC 31852 / DSM 1799) OX=573729 GN=Cel61a PE=1 SV=1 && -	-
343399	73.9182	350.774	105.45	37.316	261.234	69.3923	128.836	26.1954	56.1974	33.779	1.40201	0.0132772	0.0355419	CE343018_1566	scaffold_5	1049337	1049759	-	423	protein_coding	- && - && -	-
586180	148.908	286.106	129.262	93.7944	132.096	39.5273	143.658	60.8866	36.7445	65.4468	1.19482	0.00314247	0.0103638	fgenesh1_kg.25_#_115_#_Locus5012v1rpkm18.40	scaffold_25	347121	348907	+	1485	protein_coding	- && sp|S0EG57|ME178_GIBF5 Methyltransferase FFUJ_09178 OS=Gibberella fujikuroi (strain CBS 195.34 / IMI 58289 / NRRL A-6831) OX=1279085 GN=FFUJ_09178 PE=2 SV=1 && -	-
578822	86.7735	40.1724	54.4259	39.3331	34.5026	180.069	239.429	123.897	142.655	194.229	-1.78753	7.47571e-10	1.09937e-08	estExt_Genewise1Plus.C_1210009	scaffold_121	23815	26729	-	2492	protein_coding	- && - && -	-
589810	194.973	135.214	175.75	213.811	178.428	42.1624	30.7838	43.895	74.5696	45.3905	1.92567	6.36246e-16	2.05529e-14	fgenesh1_kg.53_#_57_#_Locus12546v1rpkm2.20	scaffold_53	184526	186426	+	1707	protein_coding	- && - && -	-
581867	66.4192	71.5265	82.7728	61.521	93.6499	180.947	126.555	126.021	157.785	161.506	-1.00153	1.2491e-07	1.23302e-06	fgenesh1_kg.7_#_172_#_Locus1091v3rpkm0.00_PRE	scaffold_7	553857	554596	+	740	protein_coding	- && sp|Q4I7G0|DPH4_GIBZE Diphthamide biosynthesis protein 4 OS=Gibberella zeae (strain ATCC MYA-4620 / CBS 123657 / FGSC 9075 / NRRL 31084 / PH-1) OX=229533 GN=DPH4 PE=3 SV=2 && PF00226:DnaJ domain|PF05207:CSL zinc finger	DnaJ
590079	169.262	223.398	200.696	193.64	211.945	23.7164	17.1021	41.0631	20.5337	16.8895	3.02942	2.8913e-33	3.91176e-31	fgenesh1_kg.56_#_45_#_Locus3523v1rpkm31.87	scaffold_56	142278	143229	+	858	protein_coding	- && sp|B0Y9G4|EGLD_ASPFC Probable endo-beta-1,4-glucanase D OS=Neosartorya fumigata (strain CEA10 / CBS 144.89 / FGSC A1163) OX=451804 GN=eglD PE=3 SV=1 && -	-
612340	61.0629	35.2733	44.2211	58.4954	72.9483	122.095	145.938	110.445	197.772	262.843	-1.62177	4.32053e-08	4.58782e-07	estExt_fgenesh1_pm.C_430018	scaffold_43	403192	404408	-	1157	protein_coding	- && sp|Q8TGB8|CUTI_MONFR Cutinase OS=Monilinia fructicola OX=38448 GN=CUT1 PE=2 SV=1 && PF01083:Cutinase	-
652233	141.409	231.236	156.475	251.127	104.494	31.6218	62.7077	36.1072	54.036	41.1682	1.98089	2.04872e-11	3.75762e-10	MIX18132_153_88	scaffold_52	107312	108941	+	1630	protein_coding	- && - && PF02655:ATP-grasp domain	-
604231	61.0629	67.6072	62.3631	41.3502	87.7352	111.555	197.244	131.685	197.772	149.894	-1.29526	1.66709e-07	1.59629e-06	fgenesh1_pm.7_#_146	scaffold_7	821799	822337	-	300	protein_coding	- && sp|O94408|LSM2_SCHPO U6 snRNA-associated Sm-like protein LSm2 OS=Schizosaccharomyces pombe (strain 972 / ATCC 24843) OX=284812 GN=lsm2 PE=1 SV=1 && -	-
227669	26.782	46.0513	68.0324	95.8114	67.0336	207.299	181.282	169.916	70.2468	174.173	-1.40301	7.46649e-05	0.000393359	CE227288_576	scaffold_30	66837	67921	-	1022	protein_coding	- && - && -	-
118040	88.9161	264.55	166.679	136.153	128.152	59.7301	76.3893	72.2144	42.1481	69.6692	1.29249	1.45308e-05	9.1198e-05	CE117659_506	scaffold_18	594532	595447	+	845	protein_coding	- && - && -	-
604735	107.128	52.91	47.6227	71.6064	58.1615	107.163	192.684	108.322	175.077	183.673	-1.18112	2.65313e-05	0.000157111	fgenesh1_pm.11_#_103	scaffold_11	560494	561171	+	678	protein_coding	- && sp|Q9UUK7|PUR3_SCHPO Phosphoribosylglycinamide formyltransferase OS=Schizosaccharomyces pombe (strain 972 / ATCC 24843) OX=284812 GN=ade5 PE=2 SV=1 && PF00551:Formyl transferase	-
624612	175.69	92.1026	161.01	186.58	125.195	83.4464	46.7457	74.3383	82.1347	73.8916	1.03396	2.29584e-05	0.000137583	gm1.2263_g	scaffold_8	34733	35116	+	384	protein_coding	- && - && PF17233:Family of unknown function (DUF5308)	-
509032	78.2033	21.5559	34.0162	54.4612	49.2894	204.663	78.6696	254.874	165.35	158.339	-1.86283	3.9151e-07	3.47673e-06	gw1.98.4.1	scaffold_98	51149	51757	-	609	protein_coding	- && - && PF12796:Ankyrin repeats (3 copies)|PF13637:Ankyrin repeats (many copies)	-
595101	46.065	59.7687	49.8904	43.3673	67.0336	127.366	124.275	179.828	104.83	291.344	-1.63603	5.86288e-08	6.09062e-07	fgenesh1_pg.9_#_156	scaffold_9	667477	671999	+	2976	protein_coding	- && - && -	-
526598	207.828	173.427	151.939	121.025	130.124	34.257	82.09	29.7353	49.7131	106.615	1.38387	6.51209e-05	0.000350112	gw1.49.176.1	scaffold_49	332507	332890	+	384	protein_coding	- && sp|Q3KP44|ANR55_HUMAN Ankyrin repeat domain-containing protein 55 OS=Homo sapiens OX=9606 GN=ANKRD55 PE=1 SV=3 && PF13606:Ankyrin repeat|PF12796:Ankyrin repeats (3 copies)	-
novel.538	49.2788	85.2439	73.7018	12.1025	71.9626	122.974	200.665	208.855	140.494	120.338	-1.44113	0.000265204	0.0012093	-	scaffold_36	235310	236757	-	1448	-	- && - && -	-
581952	111.413	27.4348	56.6937	36.3075	79.8489	97.5006	133.396	104.782	228.032	202.674	-1.29722	0.000830948	0.00329514	fgenesh1_kg.7_#_257_#_Locus4897v1rpkm19.22	scaffold_7	857750	859166	+	1417	protein_coding	- && - && -	-
589620	13.9266	48.9907	58.9614	39.3331	44.3605	116.825	180.142	218.059	130.767	221.675	-2.07789	3.00583e-10	4.66318e-09	fgenesh1_kg.50_#_87_#_Locus16551v1rpkm1.15	scaffold_50	341902	343063	+	1162	protein_coding	- && - && -	-
667132	108.199	305.702	230.176	112.957	82.8062	20.2028	53.5865	31.1513	49.7131	76.0028	1.87073	1.05455e-05	6.81309e-05	estExt_Genemark1.C_590031	scaffold_59	92541	96901	+	3423	protein_coding	- && - && -	-
426211	59.9916	31.3541	74.8357	60.5125	76.8915	158.109	63.8478	203.191	165.35	175.229	-1.33859	3.99058e-05	0.000226255	CE425830_15736	scaffold_7	1015917	1017196	-	1132	protein_coding	- && - && -	-
667956	40.7086	30.3743	39.6856	20.1708	41.4031	209.934	167.6	192.572	159.946	164.673	-2.3822	8.17054e-29	8.38939e-27	estExt_Genemark1.C_820012	scaffold_82	39222	40371	-	1150	protein_coding	- && - && PF12796:Ankyrin repeats (3 copies)	-
590887	83.5597	78.3852	51.0243	45.3844	70.9768	126.487	193.824	126.729	155.624	134.06	-1.15682	2.88294e-07	2.63334e-06	fgenesh1_kg.70_#_7_#_Locus12141v1rpkm2.39	scaffold_70	19428	20767	+	1029	protein_coding	- && sp|A0QV10|Y2408_MYCS2 Uncharacterized oxidoreductase MSMEG_2408/MSMEI_2347 OS=Mycolicibacterium smegmatis (strain ATCC 700084 / mc(2)155) OX=246196 GN=MSMEG_2408 PE=1 SV=1 && -	-
591787	70.7044	187.145	124.726	328.785	144.911	19.3244	82.09	25.4874	24.8565	57.0021	2.04461	1.00896e-05	6.56651e-05	fgenesh1_kg.93_#_7_#_Locus370v1rpkm390.37	scaffold_93	18306	19149	-	772	protein_coding	- && - && -	-
634303	70.7044	74.4659	74.8357	39.3331	85.7636	108.92	110.594	220.891	152.381	125.616	-1.06179	0.000101428	0.000514977	MIX202_28_61	scaffold_1	475406	477057	+	1406	protein_coding	- && - && -	-
617758	134.981	166.569	140.6	180.529	102.522	59.7301	82.09	47.4349	72.4082	73.8916	1.12217	3.886e-07	3.45623e-06	estExt_fgenesh1_pg.C_210131	scaffold_21	621530	622521	+	840	protein_coding	- && sp|O74758|PXP2_SCHPO Peroxisomal protein 2 OS=Schizosaccharomyces pombe (strain 972 / ATCC 24843) OX=284812 GN=SPBC17D11.03c PE=3 SV=1 && -	-
625290	94.2725	67.6072	51.0243	56.4783	72.9483	119.46	145.938	105.49	152.381	193.174	-1.06083	6.52256e-06	4.44369e-05	gm1.2941_g	scaffold_10	832732	833616	-	822	protein_coding	- && - && -	-
597892	33.2096	13.7174	27.213	43.3673	83.792	246.826	77.5295	149.385	238.839	144.616	-2.08911	1.69375e-06	1.3152e-05	fgenesh1_pg.25_#_111	scaffold_25	491890	492272	+	312	protein_coding	- && sp|P0CO55|ATG8_CRYNB Autophagy-related protein 8 OS=Cryptococcus neoformans var. neoformans serotype D (strain B-3501A) OX=283643 GN=ATG8 PE=3 SV=1 && -	-
novel.894	124.268	287.086	183.688	147.247	85.7636	50.9463	39.9049	61.5946	25.9373	50.6685	1.84719	5.3694e-08	5.61346e-07	-	scaffold_72	119609	120868	-	1260	-	- && - && -	-
579887	55.7065	31.3541	56.6937	47.4015	59.1473	130.879	125.415	186.2	252.888	110.837	-1.6897	2.2194e-09	3.00271e-08	fgenesh1_kg.2_#_173_#_Locus3733v1rpkm29.27	scaffold_2	505015	506516	+	1140	protein_coding	- && - && -	-
novel.62	133.91	218.499	179.152	96.82	83.792	37.7705	69.5485	37.5231	84.2961	114.004	1.05937	0.00413045	0.0131144	-	scaffold_11	159693	161456	+	1613	-	- && - && -	-
576584	52.4926	87.2035	89.576	55.4698	62.1047	101.014	185.843	203.899	98.3455	114.004	-1.02209	0.000305826	0.00137329	estExt_Genewise1Plus.C_580030	scaffold_58	175805	177412	-	1107	protein_coding	- && - && -	-
572984	304.243	49.9706	79.3712	278.357	92.6641	28.9867	37.6246	64.4265	44.3095	65.4468	1.73888	0.000274587	0.00124911	estExt_Genewise1Plus.C_290220	scaffold_29	455859	457646	-	1402	protein_coding	- && sp|Q9US37|YFZ4_SCHPO Uncharacterized transporter C1039.04 OS=Schizosaccharomyces pombe (strain 972 / ATCC 24843) OX=284812 GN=SPAC1039.04 PE=3 SV=1 && -	-
617202	35.3522	52.91	58.9614	34.2904	50.2752	204.663	181.282	138.765	129.686	153.061	-1.80143	7.12013e-16	2.26548e-14	estExt_fgenesh1_pg.C_180049	scaffold_18	230246	231164	-	842	protein_coding	- && sp|Q6C2U0|HIS4_YARLI 1-(5-phosphoribosyl)-5-[(5-phosphoribosylamino)methylideneamino] imidazole-4-carboxamide isomerase OS=Yarrowia lipolytica (strain CLIB 122 / E 150) OX=284591 GN=HIS6 PE=3 SV=1 && PF00977:Histidine biosynthesis protein	-
513318	147.836	167.548	108.852	292.477	69.991	32.5002	69.5485	37.5231	37.8252	73.8916	1.65239	1.75921e-05	0.000108593	gw1.39.55.1	scaffold_39	406189	406779	+	591	protein_coding	- && - && PF12796:Ankyrin repeats (3 copies)	-
580622	203.543	141.093	141.734	278.357	141.954	27.2299	34.2042	24.0715	14.0494	30.6122	2.80349	9.17491e-22	5.82936e-20	fgenesh1_kg.4_#_49_#_Locus14021v1rpkm1.70	scaffold_4	184984	186874	+	1707	protein_coding	- && - && PF14683:Polysaccharide lyase family 4, domain III	-
novel.227	196.044	91.1228	226.775	124.051	86.7494	70.2707	25.0831	55.2227	55.1167	105.559	1.21715	0.00139456	0.00515673	-	scaffold_19	100222	102200	+	1921	-	- && - && -	-
632388	113.555	29.3944	44.2211	38.3246	24.6447	162.501	72.9689	87.79	164.269	297.678	-1.65149	0.000405322	0.00175828	gm1.10039_g	scaffold_79	148190	149287	+	1041	protein_coding	- && - && -	-
226032	38.566	23.5156	30.6146	32.2733	43.3747	189.731	100.332	174.164	295.036	106.615	-2.36328	5.55634e-13	1.28826e-11	CE225651_3852	scaffold_3	1048064	1049764	+	1635	protein_coding	- && - && -	-
192559	140.337	100.921	123.592	233.982	103.508	59.7301	27.3633	70.0904	83.2154	89.7255	1.08769	0.00110326	0.00421091	CE192178_408	scaffold_26	333847	335629	+	1359	protein_coding	- && sp|M2SNN6|LAEA_COCH5 Secondary metabolism regulator LAE1 OS=Cochliobolus heterostrophus (strain C5 / ATCC 48332 / race O) OX=701091 GN=LAE1 PE=3 SV=1 && -	-
630134	33.2096	57.8091	52.1582	44.3758	47.3178	171.285	115.154	163.544	149.139	179.451	-1.73022	4.30641e-17	1.68448e-15	gm1.7785_g	scaffold_44	127409	128292	+	765	protein_coding	- && sp|Q9Y6Z9|SOU1_SCHPO Sorbose reductase sou1 OS=Schizosaccharomyces pombe (strain 972 / ATCC 24843) OX=284812 GN=sou1 PE=3 SV=1 && -	-
535440	152.121	117.578	141.734	441.741	102.522	7.02707	11.4014	12.7437	12.9686	11.6115	4.10137	1.29795e-20	7.14185e-19	e_gw1.20.282.1	scaffold_20	495619	496445	-	771	protein_coding	- && - && -	-
522714	704.901	16.6569	138.333	52.4442	35.4884	10.5406	18.2422	2.12395	18.3722	9.50035	4.01838	5.33254e-05	0.000293839	gw1.29.217.1	scaffold_29	343968	345224	-	1089	protein_coding	- && - && -	-
novel.754	92.1299	407.603	222.239	104.888	51.261	24.5947	21.6626	14.1597	39.9866	19.0007	2.88425	1.077e-08	1.2848e-07	-	scaffold_54	91679	93131	-	1389	-	- && - && -	-
600448	35.3522	79.365	56.6937	51.4356	65.062	43.9192	156.199	115.401	115.637	275.51	-1.2924	0.0014386	0.00529914	fgenesh1_pg.50_#_81	scaffold_50	338789	339514	+	726	protein_coding	- && - && -	-
667372	41.7798	20.5761	48.7566	28.2392	91.6783	141.42	167.6	180.536	141.574	131.949	-1.72416	4.20826e-07	3.71412e-06	estExt_Genemark1.C_640024	scaffold_64	90232	92034	-	1689	protein_coding	- && - && -	-
605235	20.3543	35.2733	31.7485	17.1452	15.7726	130.879	306.697	141.597	173.996	115.06	-2.85097	1.00113e-16	3.63187e-15	fgenesh1_pm.16_#_10	scaffold_16	221942	223008	-	951	protein_coding	- && sp|Q5R837|RGN_PONAB Regucalcin OS=Pongo abelii OX=9601 GN=RGN PE=2 SV=1 && -	-
579892	67.4905	50.9504	63.4969	52.4442	84.7778	131.758	96.9118	159.296	158.866	121.393	-1.0696	8.48612e-07	7.05132e-06	fgenesh1_kg.2_#_178_#_Locus8649v1rpkm5.70	scaffold_2	523128	524250	+	993	protein_coding	- && sp|Q9USH6|NAA40_SCHPO N-alpha-acetyltransferase 40 OS=Schizosaccharomyces pombe (strain 972 / ATCC 24843) OX=284812 GN=naa40 PE=1 SV=1 && -	-
271123	142.48	207.721	185.955	143.213	72.9483	37.7705	50.1661	60.8866	36.7445	43.2794	1.71153	4.37742e-09	5.63721e-08	CE270742_788	scaffold_38	200045	201043	-	999	protein_coding	- && - && -	-
novel.141	83.5597	158.73	164.412	205.742	128.152	7.90545	104.893	9.91177	54.036	60.1689	1.65287	0.00317006	0.0104365	-	scaffold_133	14840	17388	-	2073	-	- && - && -	-
574221	93.2012	123.457	83.9067	261.212	158.712	62.3652	25.0831	70.0904	72.4082	26.3899	1.48597	0.000176671	0.000846196	estExt_Genewise1Plus.C_370028	scaffold_37	59268	61523	-	1919	protein_coding	- && sp|P51687|SUOX_HUMAN Sulfite oxidase, mitochondrial OS=Homo sapiens OX=9606 GN=SUOX PE=1 SV=2 && -	-
586913	20.3543	54.8696	47.6227	53.4527	36.4742	125.609	228.028	131.685	118.879	152.006	-1.82571	3.22108e-10	4.93899e-09	fgenesh1_kg.30_#_14_#_Locus13567v1rpkm1.84	scaffold_30	70643	71158	-	454	protein_coding	- && - && -	-
591157	68.5618	57.8091	36.284	47.4015	58.1615	140.541	151.639	122.481	179.399	105.559	-1.37881	6.89607e-10	1.02065e-08	fgenesh1_kg.75_#_25_#_Locus19244v1rpkm0.82	scaffold_75	106277	107198	-	922	protein_coding	- && - && -	-
novel.71	52.4926	80.3448	80.505	27.2306	80.8347	113.311	193.824	113.277	109.153	115.06	-1.0022	0.00107385	0.00411083	-	scaffold_11	340525	341422	-	625	-	- && - && -	-
660981	167.119	68.587	204.097	178.512	103.508	38.6489	64.9879	23.3635	60.5203	50.6685	1.60829	4.72504e-06	3.31936e-05	estExt_Genemark1.C_60250	scaffold_6	956904	958962	+	1863	protein_coding	- && sp|Q4QQW3|HOT_RAT Hydroxyacid-oxoacid transhydrogenase, mitochondrial OS=Rattus norvegicus OX=10116 GN=Adhfe1 PE=1 SV=1 && PF00465:Iron-containing alcohol dehydrogenase	-
novel.592	163.906	183.225	184.821	201.708	110.408	21.9596	11.4014	20.5315	47.5517	12.6671	2.88902	7.4737e-17	2.7905e-15	-	scaffold_42	151147	153277	+	2131	-	- && - && -	-
339347	38.566	95.042	52.1582	35.299	44.3605	83.4464	214.346	163.544	104.83	118.227	-1.36441	5.97402e-05	0.000323522	CE338966_334	scaffold_5	729748	731969	+	2222	protein_coding	- && - && -	-
591070	101.771	190.084	189.357	92.7858	72.9483	54.4598	109.453	29.0273	65.9239	41.1682	1.11512	0.00389918	0.0124765	fgenesh1_kg.73_#_26_#_Locus14242v2rpkm1.39	scaffold_73	64780	65322	+	543	protein_coding	- && - && -	-
novel.841	169.262	118.558	232.444	51.4356	67.0336	73.7842	60.4274	37.5231	88.619	46.4461	1.05893	0.00896254	0.0254304	-	scaffold_66	113969	117262	-	3151	-	- && - && -	-
novel.408	46.065	41.1522	47.6227	29.2477	74.9199	142.298	125.415	164.96	137.251	135.116	-1.56215	3.71737e-11	6.47724e-10	-	scaffold_27	255601	257552	-	1873	-	- && - && -	-
631491	40.7086	26.455	31.7485	26.2221	53.2326	135.271	115.154	116.817	163.189	234.342	-2.09774	2.96425e-13	7.23756e-12	gm1.9142_g	scaffold_61	39552	40625	-	999	protein_coding	- && - && -	-
novel.470	173.547	54.8696	119.057	383.246	105.479	11.419	22.8028	32.5673	18.3722	14.7783	3.05797	1.61672e-10	2.59668e-09	-	scaffold_3	1186194	1188056	-	1790	-	- && - && -	-
352006	118.912	234.176	131.529	173.469	117.309	16.6893	45.6056	11.3277	38.9059	42.2238	2.34396	4.34667e-10	6.54277e-09	CE351625_185	scaffold_52	276919	277337	+	419	protein_coding	- && - && -	-
novel.291	126.411	162.649	181.42	120.016	89.7067	35.1353	44.4654	36.1072	62.6817	61.2245	1.51354	9.3073e-09	1.11843e-07	-	scaffold_21	135612	137608	+	1997	-	- && - && -	-
589975	34.2809	14.6972	19.2759	16.1367	18.73	110.676	188.123	99.8257	238.839	178.395	-2.98447	1.46421e-19	7.38527e-18	fgenesh1_kg.55_#_28_#_Locus1993v1rpkm65.95	scaffold_55	77757	78856	+	959	protein_coding	- && - && -	-
577104	96.415	194.003	153.073	138.17	116.323	51.8246	53.5865	38.2311	32.4216	43.2794	1.67266	7.50387e-12	1.47765e-10	estExt_Genewise1Plus.C_660046	scaffold_66	156914	158537	-	1496	protein_coding	- && sp|O34714|OXDC_BACSU Oxalate decarboxylase OxdC OS=Bacillus subtilis (strain 168) OX=224308 GN=oxdC PE=1 SV=1 && -	-
novel.457	220.683	126.396	145.136	225.913	109.423	4.39192	18.2422	9.91177	32.4216	15.8339	3.38068	1.24619e-16	4.46456e-15	-	scaffold_3	977948	981267	+	3202	-	- && - && -	-
629857	99.6289	225.357	123.592	123.042	111.394	36.8921	45.6056	41.0631	41.0673	55.9465	1.63576	7.69103e-10	1.12671e-08	gm1.7508_g	scaffold_41	154511	155308	+	672	protein_coding	- && - && -	-
novel.285	88.9161	254.752	195.026	89.7602	78.8631	36.0137	53.5865	26.1954	42.1481	36.9458	1.86657	4.60228e-07	4.0187e-06	-	scaffold_20	668798	670427	-	1481	-	- && - && -	-
581501	141.409	76.4256	167.813	96.82	131.11	46.5543	45.6056	63.0106	61.601	70.7248	1.09064	1.65964e-05	0.000102889	fgenesh1_kg.6_#_195_#_Locus18610v2rpkm0.00_PRE	scaffold_6	579439	580078	+	640	protein_coding	- && - && -	-
novel.671	137.124	207.721	214.302	87.7431	55.2042	40.4056	34.2042	54.5148	33.5023	34.8346	1.82259	6.15515e-07	5.26814e-06	-	scaffold_49	5289	5491	-	203	-	- && - && -	-
novel.847	10.7128	0.979815	19.2759	10.0854	13.801	107.163	145.938	160.712	139.413	291.344	-3.95484	1.10711e-19	5.63353e-18	-	scaffold_68	23154	24232	+	940	-	- && - && -	-
632161	113.555	97.0017	159.876	95.8114	153.783	43.9192	104.893	46.7269	36.7445	44.335	1.1706	0.000165985	0.000800347	gm1.9812_g	scaffold_74	8487	8750	-	201	protein_coding	- && - && -	-
668213	28.9245	61.7283	45.3549	87.7431	58.1615	157.231	95.7717	124.605	73.4889	162.561	-1.12152	0.000403081	0.0017512	estExt_Genemark1.C_950027	scaffold_95	93119	94331	-	1146	protein_coding	- && - && -	-
570437	76.0607	34.2935	53.2921	55.4698	60.1331	124.73	98.052	104.782	141.574	146.728	-1.14153	7.8846e-07	6.59919e-06	estExt_Genewise1Plus.C_190036	scaffold_19	131922	134014	-	1669	protein_coding	- && sp|Q6UEH4|AFLU_ASPPU Cytochrome P450 monooxygenase aflU OS=Aspergillus parasiticus (strain ATCC 56775 / NRRL 5862 / SRRC 143 / SU-1) OX=1403190 GN=aflU PE=3 SV=1 && -	-
244862	112.484	74.4659	116.789	260.204	54.2184	28.9867	47.8858	36.8152	104.83	55.9465	1.17586	0.00825269	0.0236378	CE244481_14093	scaffold_33	128994	130218	-	995	protein_coding	- && - && -	-
645517	166.048	134.235	140.6	104.888	74.9199	51.8246	76.3893	42.479	41.0673	59.1133	1.20169	6.24625e-06	4.26573e-05	MIX11416_1_24	scaffold_29	372008	372873	+	615	protein_coding	- && sp|Q3U213|SRAC1_MOUSE Protein SERAC1 OS=Mus musculus OX=10090 GN=Serac1 PE=2 SV=1 && -	-
538740	214.256	182.246	111.12	243.058	46.3321	4.39192	7.98097	8.49581	17.2915	53.8353	3.12473	1.69882e-07	1.62397e-06	e_gw1.34.205.1	scaffold_34	387869	388114	+	246	protein_coding	- && - && -	-
novel.464	37.4947	37.233	43.0872	46.3929	50.2752	130.879	115.154	154.34	153.462	119.282	-1.65252	2.05368e-18	9.33489e-17	-	scaffold_3	651910	653843	-	1593	-	- && - && -	-
624942	127.482	151.871	128.128	254.152	116.323	33.3786	19.3824	16.9916	14.0494	25.3343	2.83126	1.45908e-19	7.38527e-18	gm1.2593_g	scaffold_9	379680	380420	-	741	protein_coding	- && - && -	-
581312	55.7065	54.8696	47.6227	52.4442	57.1757	141.42	85.5104	136.641	159.946	92.8923	-1.20509	6.67277e-08	6.86991e-07	fgenesh1_kg.6_#_6_#_Locus13597v3rpkm0.17_PRE	scaffold_6	17749	19548	+	1746	protein_coding	- && sp|Q6C5G0|SEC9_YARLI Protein transport protein SEC9 OS=Yarrowia lipolytica (strain CLIB 122 / E 150) OX=284591 GN=SEC9 PE=3 SV=1 && -	-
667960	38.566	110.719	41.9533	38.3246	56.1899	100.136	251.971	44.603	86.4576	112.949	-1.0557	0.0178776	0.045537	estExt_Genemark1.C_820017	scaffold_82	65392	68826	+	2751	protein_coding	- && - && -	-
309141	133.91	205.761	201.83	223.896	75.9057	2.63515	11.4014	7.07984	12.9686	6.33356	4.40906	6.50131e-27	5.9812e-25	CE308760_58	scaffold_44	220348	220938	-	591	protein_coding	- && - && -	-
620775	94.2725	173.427	105.45	121.025	110.408	46.5543	72.9689	63.7186	39.9866	51.7241	1.13745	2.2431e-06	1.6893e-05	estExt_fgenesh1_pg.C_550045	scaffold_55	197369	198359	-	971	protein_coding	- && - && -	-
575260	61.0629	48.9907	53.2921	48.41	48.3036	91.3519	126.555	118.233	135.09	146.728	-1.24654	9.38634e-11	1.54646e-09	estExt_Genewise1Plus.C_430039	scaffold_43	59177	60644	-	1468	protein_coding	- && - && PF12796:Ankyrin repeats (3 copies)	-
596786	110.342	136.194	122.458	135.145	124.209	50.9463	41.045	35.3992	58.3588	63.3356	1.34608	1.12212e-11	2.14714e-10	fgenesh1_pg.18_#_131	scaffold_18	650367	650798	+	432	protein_coding	- && - && -	-
25953	68.5618	42.132	71.434	27.2306	69.0052	124.73	72.9689	206.731	103.749	90.7811	-1.11248	0.00126127	0.00472001	CE25572_228	scaffold_10	270738	271536	-	799	protein_coding	- && - && -	-
518197	51.4213	50.9504	68.0324	68.5808	41.4031	101.014	123.135	152.217	85.3768	134.06	-1.09281	1.95351e-06	1.4911e-05	gw1.43.57.1	scaffold_43	30130	30564	+	435	protein_coding	- && - && PF12796:Ankyrin repeats (3 copies)	-
535152	56.7777	39.1926	37.4178	43.3673	50.2752	148.447	157.339	102.658	128.606	107.671	-1.50221	1.1375e-12	2.48693e-11	e_gw1.19.219.1	scaffold_19	624294	625792	+	1326	protein_coding	- && sp|P36091|DCW1_YEAST Mannan endo-1,6-alpha-mannosidase DCW1 OS=Saccharomyces cerevisiae (strain ATCC 204508 / S288c) OX=559292 GN=DCW1 PE=1 SV=1 && PF03663:Glycosyl hydrolase family 76	-
663384	51.4213	48.9907	46.4888	63.5381	57.1757	146.69	66.1281	99.8257	179.399	107.671	-1.16325	1.98838e-05	0.000121307	estExt_Genemark1.C_190145	scaffold_19	561693	562488	+	722	protein_coding	- && - && PF13302:Acetyltransferase (GNAT) domain	-
542136	32.1383	24.4954	20.4097	36.3075	46.3321	98.379	95.7717	141.597	181.561	186.84	-2.1363	4.57851e-13	1.07455e-11	e_gw1.60.107.1	scaffold_60	65520	67197	-	1563	protein_coding	- && sp|O64411|PAO1_MAIZE Polyamine oxidase 1 OS=Zea mays OX=4577 GN=MPAO1 PE=1 SV=1 && PF01593:Flavin containing amine oxidoreductase	Amino_oxidase
novel.296	72.8469	306.682	166.679	80.6833	30.5594	10.5406	27.3633	11.3277	74.5696	79.1696	1.70102	0.00817397	0.0234416	-	scaffold_21	306796	310080	+	3093	-	- && - && -	-
novel.964	116.769	82.3045	109.986	198.683	116.323	50.0679	47.8858	58.7627	28.0987	41.1682	1.45753	2.56236e-07	2.3783e-06	-	scaffold_85	67992	69755	+	1702	-	- && - && -	-
novel.367	56.7777	294.924	173.483	76.6492	43.3747	44.7976	29.6436	35.3992	38.9059	53.8353	1.67145	0.000425537	0.00183352	-	scaffold_25	611636	614407	+	2772	-	- && - && -	-
220382	114.627	138.154	117.923	102.871	97.5931	55.3382	72.9689	33.2752	58.3588	50.6685	1.09141	1.21584e-06	9.81203e-06	CE220001_1626	scaffold_3	389329	389785	+	338	protein_coding	- && - && -	-
363137	59.9916	37.233	43.0872	42.3587	49.2894	203.785	91.2111	74.3383	165.35	74.9472	-1.39457	2.26073e-05	0.000135762	CE362756_402	scaffold_55	170240	170892	+	587	protein_coding	- && - && -	-
434464	142.48	117.578	167.813	150.273	68.0194	28.9867	62.7077	24.7794	35.6637	43.2794	1.73743	3.0281e-08	3.32917e-07	CE434083_4727	scaffold_74	135435	136742	-	1163	protein_coding	- && - && -	-
580676	203.543	128.356	187.089	117.999	59.1473	12.2974	14.8218	16.2836	23.7758	78.114	2.26654	6.24651e-06	4.26573e-05	fgenesh1_kg.4_#_103_#_Locus13361v1rpkm1.90	scaffold_4	331907	333098	+	1192	protein_coding	- && - && -	-
648297	350.308	96.0219	104.316	136.153	44.3605	14.0541	26.2232	14.8677	21.6144	25.3343	2.84837	1.92569e-09	2.6301e-08	MIX14196_18_84	scaffold_38	286092	287308	-	1158	protein_coding	- && sp|P39315|QOR2_ECOLI Quinone oxidoreductase 2 OS=Escherichia coli (strain K12) OX=83333 GN=qorB PE=1 SV=1 && PF13460:NAD(P)H-binding	-
664490	7.49895	4.89907	3.40162	2.01708	8.8721	98.379	329.5	128.145	167.512	82.3363	-4.90975	2.68247e-23	1.89254e-21	estExt_Genemark1.C_270074	scaffold_27	363537	364482	-	861	protein_coding	- && - && -	-
535529	147.836	192.044	210.901	77.6577	70.9768	29.865	12.5415	33.9832	22.6951	32.7234	2.39656	1.60606e-10	2.58317e-09	e_gw1.20.194.1	scaffold_20	203355	203693	-	339	protein_coding	- && - && PF13637:Ankyrin repeats (many copies)	-
363766	65.348	39.1926	45.3549	35.299	66.0478	147.568	88.9309	78.5862	112.395	145.672	-1.18894	1.23148e-05	7.833e-05	CE363385_878	scaffold_55	243428	244325	-	777	protein_coding	- && - && -	-
584603	114.627	75.4457	131.529	135.145	118.295	32.5002	52.4464	63.7186	35.6637	63.3356	1.21132	2.76034e-06	2.03617e-05	fgenesh1_kg.17_#_213_#_Locus5287v1rpkm16.75	scaffold_17	601897	603421	-	1213	protein_coding	- && sp|K7ND00|FTRA_EPIFE High affinity iron permease ftrA OS=Epichloe festucae (strain E2368) OX=696363 GN=ftrA PE=2 SV=1 && -	-
664149	113.555	102.881	95.2454	189.606	77.8773	74.6626	18.2422	38.2311	79.9732	22.1675	1.30991	0.00160194	0.00580781	estExt_Genemark1.C_240084	scaffold_24	397239	400013	+	2663	protein_coding	- && sp|B8NM69|USTP_ASPFN Peptidase S41 family protein ustP OS=Aspergillus flavus (strain ATCC 200026 / FGSC A1120 / NRRL 3357 / JCM 12722 / SRRC 167) OX=332952 GN=ustP PE=1 SV=1 && -	-
novel.280	102.843	134.235	98.647	98.8371	138.01	32.5002	54.7267	46.019	47.5517	57.0021	1.2775	2.07867e-09	2.82227e-08	-	scaffold_20	617213	619842	+	2630	-	- && - && -	-
615930	115.698	84.2641	70.3002	201.708	69.991	45.6759	52.4464	35.3992	54.036	80.2252	1.02298	0.00295223	0.00984362	estExt_fgenesh1_pg.C_100119	scaffold_10	528282	530891	+	2140	protein_coding	- && sp|D4B387|GGT1_ARTBC Glutathione hydrolase proenzyme OS=Arthroderma benhamiae (strain ATCC MYA-4681 / CBS 112371) OX=663331 GN=ARB_02921 PE=1 SV=1 && -	-
novel.307	161.763	129.336	123.592	91.7773	76.8915	16.6893	29.6436	10.6198	67.0046	87.6143	1.47141	0.00254333	0.00865847	-	scaffold_21	613968	616127	-	2160	-	- && - && -	-
553943	49.2788	22.5357	52.1582	55.4698	50.2752	158.987	69.5485	92.7459	128.606	114.004	-1.29849	1.00239e-05	6.53487e-05	estExt_Genewise1.C_190036	scaffold_19	96606	98195	-	1430	protein_coding	- && - && -	-
468384	131.767	83.2843	78.2373	139.179	111.394	43.9192	31.9239	53.8068	44.3095	71.7804	1.1436	1.42995e-05	8.99497e-05	CE468003_623	scaffold_9	30538	31369	-	832	protein_coding	- && - && -	-
novel.146	37.4947	65.6476	44.2211	49.4185	41.4031	101.014	173.301	99.1177	94.0226	78.114	-1.19064	7.75882e-06	5.1906e-05	-	scaffold_14	403114	404818	+	1460	-	- && - && -	-
589262	55.7065	62.7082	61.2292	9.07687	64.0762	121.217	131.116	114.693	69.166	89.7255	-1.05813	0.00775117	0.0224304	fgenesh1_kg.47_#_82_#_Locus4173v1rpkm24.49	scaffold_47	278407	279266	-	860	protein_coding	- && - && -	-
554045	147.836	158.73	95.2454	135.145	64.0762	30.7434	27.3633	17.6996	38.9059	60.1689	1.79107	2.95107e-07	2.68321e-06	estExt_Genewise1.C_190142	scaffold_19	369490	371238	-	1375	protein_coding	- && sp|O81027|HMGCL_ARATH Hydroxymethylglutaryl-CoA lyase, mitochondrial OS=Arabidopsis thaliana OX=3702 GN=HMGCL PE=1 SV=2 && PF00682:HMGL-like	HMGL-like
303388	58.9203	24.4954	31.7485	34.2904	34.5026	130.001	76.3893	88.498	168.592	126.671	-1.68256	1.6024e-08	1.85388e-07	CE303007_320	scaffold_43	81687	82252	-	430	protein_coding	- && - && -	-
627639	76.0607	168.528	74.8357	104.888	129.138	49.1895	72.9689	26.9034	33.5023	38.0014	1.3371	4.2474e-05	0.000239202	gm1.5290_g	scaffold_23	242758	244431	+	1467	protein_coding	- && - && -	-
518660	190.687	95.042	157.608	112.957	136.039	18.4461	14.8218	7.07984	14.0494	26.3899	3.1189	1.48631e-21	9.09177e-20	gw1.13.251.1	scaffold_13	391207	392922	+	1461	protein_coding	- && sp|F2T0J9|MFS2_TRIRC MFS-type efflux pump MFS2 OS=Trichophyton rubrum (strain ATCC MYA-4607 / CBS 118892) OX=559305 GN=MFS2 PE=2 SV=1 && -	-
547166	58.9203	11.7578	51.0243	26.2221	33.5168	122.095	78.6696	80.7102	186.964	122.449	-1.70666	1.27657e-05	8.09289e-05	estExt_Genewise1.C_2_t10249	scaffold_2	396635	398325	-	1571	protein_coding	- && sp|P9WF02|ODBB_CHATD 2-oxoisovalerate dehydrogenase subunit beta, mitochondrial OS=Chaetomium thermophilum (strain DSM 1495 / CBS 144.50 / IMI 039719) OX=759272 GN=CTHT_0041430 PE=3 SV=1 && -	-
606379	36.4235	9.79815	29.4807	22.1879	43.3747	99.2574	108.313	169.916	165.35	85.5031	-2.15654	1.05741e-09	1.49757e-08	fgenesh1_pm.30_#_17	scaffold_30	500131	501363	+	1032	protein_coding	- && sp|O34559|URHG2_BACSU Unsaturated rhamnogalacturonyl hydrolase YteR OS=Bacillus subtilis (strain 168) OX=224308 GN=yteR PE=1 SV=1 && -	-
586263	14.9979	5.87889	3.40162	0	8.8721	123.852	112.874	247.794	97.2647	154.117	-4.47647	3.35576e-20	1.7784e-18	fgenesh1_kg.26_#_10_#_Locus4707v1rpkm20.32	scaffold_26	35135	36225	-	1091	protein_coding	- && - && -	-
650292	139.266	164.609	99.7809	137.162	104.494	21.9596	33.064	17.6996	21.6144	27.4454	2.42629	9.44332e-23	6.38813e-21	MIX16191_59_51	scaffold_45	47858	48428	+	571	protein_coding	- && - && -	-
583679	61.0629	255.732	137.199	58.4954	64.0762	47.4327	28.5035	43.187	36.7445	33.779	1.60062	0.000146378	0.000717241	fgenesh1_kg.13_#_218_#_Locus11223v1rpkm2.93	scaffold_13	648645	650189	-	1369	protein_coding	- && - && -	-
582509	95.3437	126.396	77.1034	130.102	98.5788	34.257	71.8288	43.895	45.3902	41.1682	1.16791	2.30529e-06	1.72822e-05	fgenesh1_kg.9_#_164_#_Locus11061v1rpkm3.03	scaffold_9	499550	500109	-	560	protein_coding	- && - && -	-
novel.298	78.2033	202.822	126.994	124.051	82.8062	15.8109	36.4845	29.0273	24.8565	32.7234	2.15299	3.36947e-11	5.91935e-10	-	scaffold_21	39287	41487	-	2147	-	- && - && -	-
583959	87.8448	91.1228	124.726	244.067	107.451	25.4731	11.4014	19.1156	21.6144	19.0007	2.75477	2.60462e-15	7.9032e-14	fgenesh1_kg.14_#_229_#_Locus12644v1rpkm2.16	scaffold_14	680432	681498	+	1000	protein_coding	- && - && -	-
539081	97.4863	77.4054	80.505	222.888	92.6641	28.1083	52.4464	31.1513	9.72647	58.0577	1.67342	0.000122547	0.000611672	e_gw1.36.131.1	scaffold_36	71572	72979	-	1338	protein_coding	- && sp|W6Q5R7|PRX3_PENRF FAD-dependent monooxygenase prx3 OS=Penicillium roqueforti (strain FM164) OX=1365484 GN=prx3 PE=3 SV=1 && PF01565:FAD binding domain	FAD_binding_4
590574	49.2788	194.983	112.253	202.717	113.366	11.419	14.8218	15.5756	10.8072	17.9451	3.25305	5.58348e-17	2.1547e-15	fgenesh1_kg.64_#_14_#_Locus8877v1rpkm5.32	scaffold_64	133901	136267	-	2185	protein_coding	- && sp|F5HN69|CPAT_ASPOZ MFS transporter cpaT OS=Aspergillus oryzae OX=5062 GN=cpaT PE=3 SV=1 && -	-
666042	28.9245	24.4954	31.7485	33.2819	25.6305	108.92	91.2111	99.8257	136.171	161.506	-2.05216	6.63178e-18	2.86712e-16	estExt_Genemark1.C_420091	scaffold_42	423123	424113	+	930	protein_coding	- && - && -	-
516367	31.0671	29.3944	53.2921	35.299	30.5594	75.541	68.4084	213.103	48.6324	156.228	-1.65201	4.15619e-05	0.000234692	gw1.51.68.1	scaffold_51	270728	271102	-	375	protein_coding	- && - && PF12796:Ankyrin repeats (3 copies)	-
608829	104.985	84.2641	83.9067	110.94	118.295	43.9192	59.2872	35.3992	51.8745	48.5573	1.0868	1.58262e-07	1.52557e-06	estExt_fgenesh1_pm.C_30125	scaffold_3	927681	929536	+	1193	protein_coding	- && sp|L7WRR9|NOTP_ASPVE Short chain dehydrogenases/reductase notP' OS=Aspergillus versicolor OX=46472 GN=notP' PE=1 SV=1 && PF13561:Enoyl-(Acyl carrier protein) reductase	-
108359	40.7086	51.9302	41.9533	60.5125	45.3463	83.4464	118.574	102.658	109.153	85.5031	-1.04885	1.44368e-07	1.40222e-06	CE107978_581	scaffold_17	471961	472753	-	793	protein_coding	- && - && -	-
novel.414	79.2746	184.205	132.663	93.7944	41.4031	12.2974	34.2042	14.1597	52.9553	91.8367	1.37788	0.00948566	0.0266842	-	scaffold_27	513857	515482	-	1557	-	- && - && -	-
novel.344	28.9245	35.2733	46.4888	24.205	72.9483	115.947	60.4274	174.872	105.911	67.558	-1.34035	0.000309448	0.00138719	-	scaffold_24	80930	85420	+	4332	-	- && - && -	-
631801	132.838	105.82	97.5131	133.127	100.55	25.4731	54.7267	18.4076	28.0987	34.8346	1.84055	3.52095e-11	6.163e-10	gm1.9452_g	scaffold_66	159556	160044	-	489	protein_coding	- && - && PF13637:Ankyrin repeats (many copies)	-
novel.349	44.9937	84.2641	34.0162	21.1794	56.1899	82.5681	108.313	75.7543	77.8118	142.505	-1.01188	0.00343439	0.011198	-	scaffold_24	53301	57055	-	3259	-	- && Q38898.1 RecName: Full=Potassium channel AKT2/3 && -	-
560612	20.3543	34.2935	35.1501	53.4527	36.4742	173.92	68.4084	67.2585	161.027	76.0028	-1.60317	1.00847e-05	6.56651e-05	estExt_Genewise1.C_640048	scaffold_64	210368	212671	+	2250	protein_coding	- && sp|Q5J6J2|SCPB_TRIRU Carboxypeptidase S1 homolog B OS=Trichophyton rubrum OX=5551 GN=SCPB PE=1 SV=1 && PF00450:Serine carboxypeptidase	Peptidase_S10
120179	73.9182	141.093	63.4969	104.888	102.522	40.4056	46.7457	57.3467	31.3409	62.2801	1.02797	0.000213014	0.000992166	CE119798_72	scaffold_19	109505	110170	-	666	protein_coding	- && - && -	-
583163	99.6289	116.598	120.191	71.6064	91.6783	27.2299	35.3443	46.019	15.1301	95.0035	1.19215	0.00273621	0.0092277	fgenesh1_kg.11_#_225_#_Locus9979v1rpkm3.96	scaffold_11	657761	658474	+	642	protein_coding	- && - && PF18596:Sld7 C-terminal domain	-
novel.739	48.2075	206.741	87.3083	167.418	63.0905	18.4461	55.8668	11.3277	32.4216	27.4454	1.99028	3.00429e-05	0.000175022	-	scaffold_52	188236	189345	-	1110	-	- && - && -	-
588678	6.42767	93.0824	6.80324	15.1281	23.6589	95.7438	181.282	43.895	64.8432	185.785	-1.97258	0.00257849	0.00876262	fgenesh1_kg.42_#_93_#_Locus19734v1rpkm0.77	scaffold_42	363349	364194	+	619	protein_coding	- && - && -	-
625517	66.4192	27.4348	44.2211	35.299	51.261	99.2574	69.5485	159.296	77.8118	85.5031	-1.13809	0.00022086	0.00102664	gm1.3168_g	scaffold_11	829175	831068	-	1470	protein_coding	- && sp|P10869|AK_YEAST Aspartokinase OS=Saccharomyces cerevisiae (strain ATCC 204508 / S288c) OX=559292 GN=HOM3 PE=1 SV=2 && -	-
588309	130.696	135.214	90.7099	170.444	44.3605	18.4461	42.1852	20.5315	23.7758	39.057	1.99984	9.98005e-08	9.99136e-07	fgenesh1_kg.40_#_10_#_Locus9632v2rpkm0.94	scaffold_40	22515	24318	-	1300	protein_coding	- && sp|Q9Y7J5|YOI9_SCHPO TBC domain-containing protein C1778.09 OS=Schizosaccharomyces pombe (strain 972 / ATCC 24843) OX=284812 GN=SPBC1778.09 PE=4 SV=1 && -	-
615819	50.3501	47.0311	35.1501	30.2562	42.3889	76.4194	143.658	63.0106	90.7804	134.06	-1.30051	5.12729e-06	3.58661e-05	estExt_fgenesh1_pg.C_90227	scaffold_9	1004650	1006683	-	1947	protein_coding	- && - && -	-
526842	14.9979	30.3743	28.3468	18.1537	30.5594	122.095	111.734	107.614	154.543	88.6699	-2.25248	3.8306e-18	1.68781e-16	e_gw1.1.611.1	scaffold_1	1121017	1122845	+	1548	protein_coding	- && sp|Q30DW9|MOXY_DOTSE FAD-binding monooxygenase moxY OS=Dothistroma septosporum OX=64363 GN=moxY PE=2 SV=1 && -	-
584053	44.9937	44.0917	62.3631	37.316	35.4884	85.2032	79.8097	89.914	121.041	103.448	-1.09945	5.46634e-07	4.71944e-06	fgenesh1_kg.15_#_68_#_Locus15286v1rpkm1.38	scaffold_15	362155	363104	+	812	protein_coding	- && - && -	-
652002	13.9266	10.778	7.93712	8.06833	18.73	138.785	79.8097	216.643	51.8745	150.95	-3.42428	4.21192e-16	1.40397e-14	MIX17901_4_31	scaffold_51	31723	33027	+	1224	protein_coding	- && - && -	-
289500	106.057	181.266	195.026	67.5723	48.3036	20.2028	25.0831	20.5315	21.6144	8.44475	2.64008	3.69247e-10	5.61686e-09	CE289119_223	scaffold_4	1142936	1145461	-	2083	protein_coding	- && sp|O59700|YN43_SCHPO Uncharacterized transporter C36.03c OS=Schizosaccharomyces pombe (strain 972 / ATCC 24843) OX=284812 GN=SPBC36.03c PE=3 SV=1 && -	-
279919	78.2033	183.225	162.144	74.6321	59.1473	8.78384	52.4464	24.0715	31.3409	20.0563	2.03735	5.53285e-06	3.82149e-05	CE279538_290	scaffold_4	337882	338877	-	821	protein_coding	- && - && -	-
604290	56.7777	191.064	126.994	52.4442	84.7778	20.2028	45.6056	39.6471	37.8252	35.8902	1.51806	6.96572e-05	0.000371241	fgenesh1_pm.8_#_32	scaffold_8	410262	411759	-	861	protein_coding	- && sp|Q9Y8H7|SPEE_NEUCR Spermidine synthase OS=Neurospora crassa (strain ATCC 24698 / 74-OR23-1A / CBS 708.71 / DSM 1257 / FGSC 987) OX=367110 GN=spe-3 PE=3 SV=1 && -	-
546441	67.4905	115.618	119.057	92.7858	85.7636	24.5947	49.026	30.4433	52.9553	46.4461	1.25451	2.76962e-06	2.0404e-05	estExt_Genewise1.C_1_t10311	scaffold_1	595816	597932	-	1748	protein_coding	- && sp|F1SY95|CY103_POSPM Cytochrome P450 monooxygenase 103 OS=Postia placenta (strain ATCC 44394 / Madison 698-R) OX=561896 GN=CYP103 PE=1 SV=1 && -	-
644298	41.7798	29.3944	29.4807	55.4698	31.5452	116.825	77.5295	77.8782	139.413	84.4475	-1.40035	2.75585e-07	2.54352e-06	MIX10197_92_89	scaffold_25	332230	334191	+	1962	protein_coding	- && - && -	-
novel.935	28.9245	22.5357	35.1501	45.3844	40.4173	91.3519	94.6316	138.765	115.637	70.7248	-1.57189	2.6417e-09	3.51209e-08	-	scaffold_8	61041	63900	-	2726	-	- && - && -	-
175301	40.7086	25.4752	35.1501	44.3758	30.5594	161.623	55.8668	60.8866	169.673	57.0021	-1.51932	8.00844e-05	0.000418814	CE174920_311	scaffold_23	412069	413209	-	897	protein_coding	- && - && -	-
527390	72.8469	14.6972	19.2759	17.1452	25.6305	111.555	107.173	55.9307	140.494	116.115	-1.82884	2.25643e-05	0.000135645	e_gw1.1.371.1	scaffold_1	6028	7707	-	1278	protein_coding	- && - && -	-
589208	72.8469	126.396	145.136	77.6577	69.991	51.8246	31.9239	53.8068	20.5337	26.3899	1.40037	2.91366e-05	0.000170346	fgenesh1_kg.47_#_28_#_Locus16217v2rpkm0.90	scaffold_47	53466	54389	-	924	protein_coding	- && - && -	-
593546	29.9958	43.1119	66.8985	35.299	50.2752	74.6626	98.052	162.128	69.166	45.3905	-1.00145	0.00468842	0.0145997	fgenesh1_pg.3_#_200	scaffold_3	941600	944704	-	3105	protein_coding	- && - && -	-
novel.276	58.9203	16.6569	43.0872	38.3246	41.4031	95.7438	63.8478	83.5421	134.009	98.1702	-1.26316	5.2173e-05	0.000288318	-	scaffold_20	114209	116805	+	2250	-	- && - && -	-
novel.933	63.2054	19.5963	45.3549	28.2392	66.0478	93.1087	67.2682	152.217	68.0853	67.558	-1.01768	0.00622576	0.0186206	-	scaffold_8	779222	781708	+	2487	-	- && - && -	-
189697	83.5597	137.174	99.7809	109.931	65.062	44.7976	35.3443	30.4433	27.018	33.779	1.5307	2.3454e-09	3.15833e-08	CE189316_407	scaffold_25	568030	569968	-	1630	protein_coding	- && - && -	-
novel.977	44.9937	40.1724	36.284	36.3075	46.3321	79.0545	142.517	61.5946	77.8118	101.337	-1.17109	7.45632e-06	5.01742e-05	-	scaffold_9	395774	397958	+	1699	-	- && - && -	-
novel.553	89.9874	144.033	133.797	111.948	40.4173	26.3515	12.5415	40.3551	18.3722	41.1682	1.89505	1.64822e-06	1.28418e-05	-	scaffold_39	149004	152521	+	3518	-	- && - && -	-
novel.36	137.124	107.78	73.7018	96.82	119.28	28.1083	30.7838	22.6555	17.2915	25.3343	2.11022	1.60284e-17	6.5536e-16	-	scaffold_10	432952	435071	+	1705	-	- && - && -	-
613462	22.4968	8.81833	15.8742	60.5125	10.8437	51.8246	189.263	29.7353	238.839	28.501	-2.17997	0.000972422	0.00377289	estExt_fgenesh1_pg.C_10082	scaffold_1	329085	330755	+	1533	protein_coding	- && - && PF13668:Ferritin-like domain	-
664546	98.5576	175.387	123.592	187.589	41.4031	5.2703	4.56056	4.2479	5.4036	8.44475	4.50125	2.00929e-22	1.33565e-20	estExt_Genemark1.C_280028	scaffold_28	111703	113411	+	1450	protein_coding	- && sp|Q9HDX2|YKN3_SCHPO Uncharacterized lactate 2-monooxygenase PB1A11.03 OS=Schizosaccharomyces pombe (strain 972 / ATCC 24843) OX=284812 GN=SPAPB1A11.03 PE=3 SV=1 && -	-
526675	39.6373	8.81833	15.8742	13.111	23.6589	102.771	50.1661	174.872	127.525	97.1147	-2.45619	3.71915e-09	4.84923e-08	gw1.98.40.1	scaffold_98	50765	51055	-	291	protein_coding	- && - && -	-
605723	28.9245	21.5559	27.213	16.1367	36.4742	112.433	101.472	101.242	121.041	83.3919	-1.99668	5.83459e-17	2.24407e-15	fgenesh1_pm.20_#_107	scaffold_20	519421	520978	+	1224	protein_coding	- && sp|Q5AZ53|MANC_EMENI Mannan endo-1,4-beta-mannosidase C OS=Emericella nidulans (strain FGSC A4 / ATCC 38163 / CBS 112.46 / NRRL 194 / M139) OX=227321 GN=manC PE=1 SV=1 && -	-
622127	23.5681	55.8495	43.0872	25.2135	35.4884	65.8788	157.339	82.1261	71.3275	89.7255	-1.34338	3.5575e-05	0.000204659	estExt_fgenesh1_pg.C_1120006	scaffold_112	57053	57502	+	450	protein_coding	- && - && -	-
581922	68.5618	198.902	206.365	104.888	51.261	0.878384	3.42042	7.78782	3.24216	2.11119	5.12157	8.01122e-20	4.13135e-18	fgenesh1_kg.7_#_227_#_Locus12433v1rpkm2.26	scaffold_7	755095	756012	+	918	protein_coding	- && - && -	-
579639	77.132	82.3045	81.6389	151.281	54.2184	42.1624	27.3633	53.0988	46.4709	31.6678	1.14497	0.000207442	0.000970142	fgenesh1_kg.1_#_526_#_Locus4674v1rpkm20.55	scaffold_1	1748629	1750626	+	1816	protein_coding	- && - && PF11735:Cryptococcal mannosyltransferase 1	-
545095	80.3459	89.1632	112.253	88.7517	75.9057	36.0137	25.0831	33.2752	45.3902	60.1689	1.16235	2.64055e-06	1.95659e-05	e_gw1.129.21.1	scaffold_129	26849	27389	-	390	protein_coding	- && - && -	-
456614	48.2075	34.2935	31.7485	23.1965	65.062	79.9329	63.8478	96.9938	104.83	93.9479	-1.1178	8.69586e-05	0.000448844	CE456233_5282	scaffold_8	930012	930766	-	413	protein_coding	- && - && -	-
590871	34.2809	29.3944	38.5517	31.2648	36.4742	128.244	75.2492	87.082	88.619	91.8367	-1.47636	2.28568e-11	4.15249e-10	fgenesh1_kg.69_#_56_#_Locus18901v2rpkm0.62	scaffold_69	178741	179710	+	862	protein_coding	- && - && -	-
615344	101.771	77.4054	94.1115	129.093	69.0052	35.1353	34.2042	32.5673	24.8565	41.1682	1.48806	7.14626e-10	1.05497e-08	estExt_fgenesh1_pg.C_70178	scaffold_7	664222	665439	-	1128	protein_coding	- && - && -	-
580036	0	3.91926	2.26775	3.02562	0	140.541	75.2492	68.6744	289.633	55.9465	-6.08661	3.19325e-18	1.42889e-16	fgenesh1_kg.2_#_322_#_Locus129v1rpkm1110.22	scaffold_2	967173	968556	+	1256	protein_coding	- && - && -	-
584235	23.5681	52.91	41.9533	29.2477	42.3889	66.7572	120.855	76.4623	98.3455	85.5031	-1.22932	4.06281e-06	2.89776e-05	fgenesh1_kg.16_#_48_#_Locus13148v2rpkm1.75	scaffold_16	270248	271048	+	614	protein_coding	- && - && -	-
549898	42.8511	33.3137	35.1501	21.1794	69.0052	91.3519	95.7717	56.6387	105.911	74.9472	-1.07026	0.000579719	0.00240591	estExt_Genewise1.C_7_t10121	scaffold_7	222860	224059	+	999	protein_coding	- && sp|Q12133|SPC3_YEAST Signal peptidase complex subunit SPC3 OS=Saccharomyces cerevisiae (strain ATCC 204508 / S288c) OX=559292 GN=SPC3 PE=1 SV=1 && -	-
582530	131.767	104.84	111.12	44.3758	56.1899	29.865	20.5225	20.5315	31.3409	68.6136	1.39581	0.000570364	0.00237566	fgenesh1_kg.9_#_185_#_Locus3593v1rpkm30.95	scaffold_9	601042	601783	-	742	protein_coding	- && - && -	-
621223	4.28511	2.93944	15.8742	6.05125	16.7584	94.8654	129.976	128.853	82.1347	136.172	-3.64702	3.7764e-21	2.16063e-19	estExt_fgenesh1_pg.C_660003	scaffold_66	7161	9083	-	1590	protein_coding	- && sp|B0XPR3|GANA_ASPFC Probable arabinogalactan endo-beta-1,4-galactanase A OS=Neosartorya fumigata (strain CEA10 / CBS 144.89 / FGSC A1163) OX=451804 GN=galA PE=3 SV=2 && -	-
442020	62.1341	109.739	102.049	55.4698	80.8347	36.0137	50.1661	46.019	35.6637	36.9458	1.00108	7.58335e-05	0.000398577	CE441639_766	scaffold_79	76078	77232	-	775	protein_coding	- && - && -	-
565191	42.8511	26.455	39.6856	52.4442	40.4173	74.6626	117.434	79.2942	85.3768	55.9465	-1.02965	6.818e-05	0.000364854	estExt_Genewise1Plus.C_4_t20036	scaffold_4	1127182	1129701	-	2065	protein_coding	- && sp|Q0CTV2|ABFA_ASPTN Probable alpha-L-arabinofuranosidase A OS=Aspergillus terreus (strain NIH 2624 / FGSC A1156) OX=341663 GN=abfA PE=3 SV=1 && -	-
667084	16.0692	19.5963	23.8113	84.7175	12.8152	139.663	45.6056	60.1786	132.928	77.0584	-1.53544	0.00281851	0.00945532	estExt_Genemark1.C_580018	scaffold_58	76896	78152	-	1037	protein_coding	- && - && -	-
618723	9.6415	46.0513	41.9533	64.5467	24.6447	92.2303	132.256	60.1786	67.0046	73.8916	-1.18421	0.0038482	0.0123581	estExt_fgenesh1_pg.C_300024	scaffold_30	78770	80732	+	1711	protein_coding	- && sp|Q4V7Q6|ULK3_XENLA Serine/threonine-protein kinase ULK3 OS=Xenopus laevis OX=8355 GN=ulk3 PE=2 SV=1 && PF00069:Protein kinase domain	Pkinase
novel.939	164.977	106.8	102.049	89.7602	73.9341	7.02707	12.5415	2.83194	20.5337	31.6678	2.87433	1.20279e-09	1.68274e-08	-	scaffold_8	223580	225183	-	1604	-	- && - && -	-
140390	99.6289	74.4659	102.049	86.7346	80.8347	28.9867	21.6626	50.2669	28.0987	39.057	1.37954	2.9038e-08	3.2017e-07	CE140009_139	scaffold_2	1243252	1244509	-	1140	protein_coding	- && - && -	-
587563	28.9245	26.455	17.0081	41.3502	38.4457	72.9058	49.026	76.4623	51.8745	204.785	-1.57704	0.000182926	0.000870714	fgenesh1_kg.34_#_104_#_Locus1284v1rpkm106.57	scaffold_34	367857	369070	+	1010	protein_coding	- && - && -	-
novel.361	83.5597	73.4861	117.923	77.6577	75.9057	40.4056	31.9239	56.6387	28.0987	21.1119	1.24475	1.06409e-05	6.867e-05	-	scaffold_25	319375	322170	+	2588	-	- && - && -	-
540266	97.4863	180.286	108.852	56.4783	16.7584	7.02707	47.8858	7.07984	45.3902	39.057	1.66056	0.00757386	0.0220059	e_gw1.42.186.1	scaffold_42	7119	7945	+	702	protein_coding	- && sp|Q94C95|ATG1A_ARATH Serine/threonine-protein kinase ATG1a OS=Arabidopsis thaliana OX=3702 GN=ATG1A PE=1 SV=1 && -	-
226889	94.2725	113.659	121.324	136.153	51.261	11.419	30.7838	15.5756	12.9686	15.8339	2.59205	5.06566e-14	1.34538e-12	CE226508_68	scaffold_3	1156238	1157447	+	826	protein_coding	- && - && -	-
53184	39.6373	36.2532	35.1501	20.1708	30.5594	72.0275	94.6316	70.7984	115.637	87.6143	-1.44206	4.04156e-09	5.25768e-08	CE52803_48	scaffold_117	40992	41805	-	814	protein_coding	- && - && -	-
591447	14.9979	55.8495	26.0791	35.299	25.6305	93.1087	112.874	99.8257	41.0673	97.1147	-1.48896	3.92335e-05	0.000223138	fgenesh1_kg.82_#_7_#_Locus8680v1rpkm5.63	scaffold_82	27038	27735	+	698	protein_coding	- && - && PF12937:F-box-like	-
631490	38.566	35.2733	40.8195	14.1196	67.0336	78.1761	77.5295	68.6744	96.184	82.3363	-1.0386	0.00120171	0.00452956	gm1.9141_g	scaffold_61	36239	39017	-	2604	protein_coding	- && - && -	-
654930	108.199	86.2237	138.333	166.409	81.8204	0.878384	0	0	6.48432	3.16678	5.9054	5.39753e-26	4.73829e-24	MIX20829_40_84	scaffold_68	122155	123624	-	1335	protein_coding	- && sp|P40100|PUG1_YEAST Protoporphyrin uptake protein 1 OS=Saccharomyces cerevisiae (strain ATCC 204508 / S288c) OX=559292 GN=PUG1 PE=1 SV=1 && -	-
621042	17.1404	3.91926	15.8742	11.094	15.7726	88.7167	83.2302	104.782	161.027	86.5587	-3.04668	6.18719e-19	2.9647e-17	estExt_fgenesh1_pg.C_610007	scaffold_61	16175	20350	-	3965	protein_coding	- && sp|T2KNA8|PLH15_FORAG Putative beta-glucuronidase OS=Formosa agariphila (strain DSM 15362 / KCTC 12365 / LMG 23005 / KMM 3901) OX=1347342 GN=BN863_22040 PE=2 SV=1 && -	-
novel.441	72.8469	178.326	125.86	29.2477	49.2894	14.0541	26.2232	21.2395	34.583	33.779	1.81683	7.23314e-05	0.00038297	-	scaffold_29	281422	283048	-	1569	-	- && - && -	-
110497	61.0629	37.233	29.4807	35.299	29.5737	50.0679	92.3513	55.2227	76.7311	118.227	-1.02175	0.00106727	0.00409257	CE110116_1226	scaffold_17	703916	704476	-	561	protein_coding	- && - && -	-
531977	25.7107	31.3541	44.2211	21.1794	45.3463	73.7842	92.3513	116.109	72.4082	62.2801	-1.3191	2.53778e-06	1.8853e-05	e_gw1.10.190.1	scaffold_10	715466	717259	-	1557	protein_coding	- && sp|G2Q4H7|MA26A_MYCTT Mannan endo-1,4-beta-mannosidase OS=Myceliophthora thermophila (strain ATCC 42464 / BCRC 31852 / DSM 1799) OX=573729 GN=Man26A PE=1 SV=1 && -	-
591912	8.57022	24.4954	17.0081	14.1196	29.5737	125.609	186.983	44.603	90.7804	42.2238	-2.37977	2.56858e-07	2.38215e-06	fgenesh1_kg.101_#_14_#_Locus4164v1rpkm24.55	scaffold_101	47403	48167	-	765	protein_coding	- && - && -	-
506763	5.35639	1.95963	2.26775	1.00854	6.90052	43.0408	111.734	124.605	79.9732	199.507	-4.99375	4.15636e-20	2.18256e-18	gw1.58.2.1	scaffold_58	242094	242954	+	570	protein_coding	- && - && -	-
346873	27.8532	31.3541	56.6937	24.205	36.4742	34.257	150.498	58.0547	43.2288	112.949	-1.17382	0.00557723	0.0169364	CE346492_194	scaffold_50	151888	153383	+	1442	protein_coding	- && - && -	-
644866	16.0692	11.7578	28.3468	20.1708	32.531	115.068	75.2492	58.7627	115.637	101.337	-2.09757	4.34286e-11	7.48768e-10	MIX10765_4_31	scaffold_27	416498	417309	+	812	protein_coding	- && - && -	-
599784	27.8532	21.5559	26.0791	18.1537	25.6305	86.96	90.071	92.7459	88.619	95.0035	-1.93083	6.71048e-21	3.82033e-19	fgenesh1_pg.43_#_14	scaffold_43	62364	63012	-	438	protein_coding	- && - && -	-
novel.44	46.065	35.2733	47.6227	21.1794	39.4315	50.9463	54.7267	155.756	72.4082	47.5017	-1.01792	0.00707505	0.0207718	-	scaffold_10	880929	882746	-	1728	-	- && - && -	-
novel.537	86.7735	138.154	113.387	83.7089	46.3321	19.3244	28.5035	12.0357	9.72647	32.7234	2.20739	7.48699e-09	9.2086e-08	-	scaffold_36	221062	221579	-	397	-	- && - && -	-
390031	81.4171	109.739	80.505	58.4954	55.2042	43.0408	36.4845	19.1156	38.9059	47.5017	1.06867	0.000280511	0.00127354	CE389650_456	scaffold_60	58787	59313	-	527	protein_coding	- && - && -	-
novel.110	104.985	69.5669	97.5131	166.409	76.8915	13.1758	11.4014	8.49581	9.72647	7.38916	3.36192	7.9206e-23	5.42184e-21	-	scaffold_125	1	1079	-	868	-	- && - && -	-
novel.176	1.07128	6.8587	7.93712	3.02562	15.7726	110.676	163.04	63.7186	109.153	81.2807	-3.91765	1.26615e-17	5.28442e-16	-	scaffold_15	533842	535867	-	1849	-	- && - && -	-
587763	19.283	3.91926	5.66937	8.06833	6.90052	80.8113	49.026	61.5946	204.256	119.282	-3.55733	5.10695e-13	1.18887e-11	fgenesh1_kg.36_#_3_#_Locus6347v1rpkm11.74	scaffold_36	24874	26849	-	1653	protein_coding	- && sp|G4N285|OXR1_MAGO7 FAD-linked oxidoreductase OXR1 OS=Magnaporthe oryzae (strain 70-15 / ATCC MYA-4617 / FGSC 8958) OX=242507 GN=OXR1 PE=1 SV=1 && -	-
535446	27.8532	51.9302	80.505	174.478	52.2468	44.7976	33.064	39.6471	32.4216	20.0563	1.1831	0.00734963	0.0214738	e_gw1.20.172.1	scaffold_20	553133	554542	-	1221	protein_coding	- && sp|Q9P6I8|YHG1_SCHPO Zinc-type alcohol dehydrogenase-like protein C1198.01 OS=Schizosaccharomyces pombe (strain 972 / ATCC 24843) OX=284812 GN=SPBC1198.01 PE=3 SV=1 && -	-
586878	0	0	0	0	1.97158	79.0545	62.7077	46.019	164.269	200.563	-8.02588	4.54851e-15	1.35864e-13	fgenesh1_kg.29_#_145_#_Locus9583v1rpkm4.37	scaffold_29	512885	513648	-	696	protein_coding	- && - && -	-
597551	67.4905	110.719	65.7647	86.7346	90.6925	26.3515	33.064	19.1156	28.0987	25.3343	1.69417	5.84013e-12	1.16196e-10	fgenesh1_pg.23_#_53	scaffold_23	192965	194016	+	612	protein_coding	- && - && -	-
novel.737	92.1299	173.427	105.45	81.6919	34.5026	6.14869	6.84084	12.0357	9.72647	28.501	2.95029	7.67549e-10	1.12587e-08	-	scaffold_52	124217	126276	-	1946	-	- && - && -	-
459273	52.4926	118.558	82.7728	76.6492	46.3321	36.8921	47.8858	36.1072	20.5337	30.6122	1.13104	0.000341863	0.00151617	CE458892_709	scaffold_82	73200	73998	+	799	protein_coding	- && - && -	-
novel.224	84.631	101.901	90.7099	106.905	70.9768	14.9325	9.12111	16.9916	29.1794	23.2231	2.29032	1.37887e-16	4.89412e-15	-	scaffold_18	649748	650363	-	616	-	- && - && -	-
630051	10.7128	294.924	131.529	47.4015	28.5879	0.878384	10.2613	0	17.2915	5.27797	3.94392	0.000564113	0.00235303	gm1.7702_g	scaffold_43	126415	126963	-	495	protein_coding	- && - && -	-
664489	107.128	95.042	89.576	49.4185	40.4173	19.3244	36.4845	20.5315	27.018	58.0577	1.25043	0.000980471	0.00379771	estExt_Genemark1.C_270069	scaffold_27	344744	345396	+	575	protein_coding	- && - && -	-
589319	71.7756	39.1926	68.0324	120.016	74.9199	28.1083	25.0831	25.4874	42.1481	47.5017	1.15815	0.000354085	0.00156614	fgenesh1_kg.48_#_11_#_Locus10561v1rpkm3.40	scaffold_48	48371	49629	+	1206	protein_coding	- && - && -	-
399672	37.4947	195.963	114.521	40.3417	25.6305	14.9325	25.0831	18.4076	20.5337	40.1126	1.80285	0.000701213	0.00284643	CE399291_1346	scaffold_65	36445	38970	+	1633	protein_coding	- && sp|P40480|HOS4_YEAST Protein HOS4 OS=Saccharomyces cerevisiae (strain ATCC 204508 / S288c) OX=559292 GN=HOS4 PE=1 SV=1 && -	-
526311	4.28511	8.81833	4.53549	3.02562	14.7868	122.095	64.9879	169.916	60.5203	77.0584	-3.79477	1.25605e-16	4.48588e-15	gw1.39.203.1	scaffold_39	398050	398223	+	174	protein_coding	- && - && -	-
novel.192	34.2809	106.8	91.8438	97.8285	45.3463	23.7164	53.5865	20.5315	39.9866	14.7783	1.31151	0.00158333	0.00575302	-	scaffold_16	314638	317023	-	2326	-	- && - && -	-
644448	23.5681	14.6972	22.6775	8.06833	27.6021	83.4464	60.4274	130.269	82.1347	74.9472	-2.16728	6.70282e-11	1.13356e-09	MIX10347_6_62	scaffold_26	75698	76888	-	1191	protein_coding	- && - && -	-
625733	28.9245	29.3944	45.3549	29.2477	37.46	57.9733	69.5485	65.1345	85.3768	78.114	-1.06244	1.90222e-06	1.45643e-05	gm1.3384_g	scaffold_12	794858	797065	-	2031	protein_coding	- && - && -	-
651906	1.07128	0	0	0	3.94315	14.9325	338.621	21.2395	50.7938	93.9479	-6.67649	3.01897e-07	2.73802e-06	MIX17805_18_88	scaffold_50	167412	168269	+	621	protein_coding	- && - && -	-
novel.652	74.9895	92.1026	148.537	56.4783	37.46	10.5406	29.6436	21.2395	22.6951	30.6122	1.84279	3.40616e-06	2.47447e-05	-	scaffold_47	335651	337309	+	1427	-	- && - && -	-
566695	37.4947	19.5963	22.6775	29.2477	25.6305	54.4598	103.753	25.4874	87.5383	115.06	-1.51422	0.000104364	0.000529184	estExt_Genewise1Plus.C_7_t10392	scaffold_7	772652	774637	+	1885	protein_coding	- && - && -	-
novel.1003	53.5639	176.367	71.434	177.503	20.7016	3.51353	2.28028	5.66387	0	9.50035	4.55846	5.06587e-12	1.01141e-10	-	scaffold_91	36399	38504	+	2042	-	- && - && -	-
527102	23.5681	14.6972	19.2759	31.2648	28.5879	125.609	26.2232	116.817	79.9732	52.7797	-1.77886	1.44972e-05	9.11027e-05	e_gw1.1.538.1	scaffold_1	1137694	1140827	-	2643	protein_coding	- && - && -	-
637639	26.782	24.4954	31.7485	37.316	43.3747	66.7572	70.6886	49.5589	82.1347	82.3363	-1.09285	9.42216e-06	6.19525e-05	MIX3538_84_68	scaffold_126	33029	34177	+	939	protein_coding	- && - && -	-
546865	162.834	143.053	52.1582	73.6235	7.88631	5.2703	11.4014	2.83194	22.6951	31.6678	2.58591	0.000197501	0.000929322	estExt_Genewise1.C_1_t20267	scaffold_1	1779039	1780604	-	1273	protein_coding	- && sp|Q0CZH0|PYTB_ASPTN FAD-linked oxidoreductase pytB OS=Aspergillus terreus (strain NIH 2624 / FGSC A1156) OX=341663 GN=pytB PE=2 SV=1 && -	-
152188	13.9266	25.4752	12.4726	12.1025	18.73	55.3382	62.7077	53.0988	121.041	138.283	-2.37028	3.12277e-10	4.80105e-09	CE151807_19	scaffold_20	671830	672248	-	419	protein_coding	- && - && -	-
104702	59.9916	65.6476	71.434	53.4527	100.55	24.5947	21.6626	63.7186	27.018	21.1119	1.13081	0.00121982	0.00458729	CE104321_96	scaffold_17	196776	197849	+	1074	protein_coding	- && - && -	-
14018	108.199	30.3743	72.5679	83.7089	69.0052	25.4731	14.8218	24.7794	45.3902	34.8346	1.32594	0.000298084	0.00134324	CE13637_1043	scaffold_1	1074493	1077708	-	3098	protein_coding	- && - && -	-
272124	52.4926	37.233	77.1034	104.888	114.351	28.1083	25.0831	19.8235	24.8565	24.2787	1.66436	5.3245e-07	4.60736e-06	CE271743_1597	scaffold_38	343288	346880	-	3301	protein_coding	- && - && -	-
647030	14.9979	6.8587	7.93712	7.05979	15.7726	150.204	78.6696	42.479	113.476	70.7248	-3.1119	4.39375e-14	1.18056e-12	MIX12929_65_82	scaffold_33	152066	152969	-	904	protein_coding	- && - && -	-
590659	44.9937	108.759	71.434	71.6064	41.4031	35.1353	47.8858	28.3194	31.3409	24.2787	1.02459	0.00122586	0.00460399	fgenesh1_kg.66_#_25_#_Locus7776v2rpkm6.48	scaffold_66	118225	118841	-	617	protein_coding	- && - && -	-
589069	58.9203	64.6678	87.3083	86.7346	48.3036	38.6489	25.0831	41.0631	34.583	19.0007	1.11117	6.72293e-05	0.000360437	fgenesh1_kg.45_#_114_#_Locus8650v6rpkm0.55_PRE	scaffold_45	316568	317854	-	1287	protein_coding	- && - && -	-
659580	12.8553	14.6972	6.80324	2.01708	16.7584	86.96	108.313	69.3824	118.879	66.5024	-3.07266	4.61235e-16	1.53301e-14	estExt_Genemark1.C_10457	scaffold_1	1987722	1989889	+	1770	protein_coding	- && sp|P52291|PPA1_PICPA Acid phosphatase PHO1 OS=Komagataella pastoris OX=4922 GN=PHO1 PE=2 SV=1 && -	-
643988	117.841	95.042	61.2292	49.4185	44.3605	9.66222	33.064	6.37186	38.9059	46.4461	1.46652	0.00329752	0.0107977	MIX9887_11_52	scaffold_24	294080	295456	-	1377	protein_coding	- && - && -	-
novel.710	48.2075	83.2843	71.434	81.6919	57.1757	30.7434	31.9239	33.9832	20.5337	41.1682	1.10777	1.24356e-05	7.89668e-05	-	scaffold_50	99192	100638	-	1364	-	- && - && -	-
505987	24.6394	15.677	7.93712	10.0854	17.7442	50.0679	68.4084	77.1702	102.668	125.616	-2.47303	3.63977e-12	7.46119e-11	gw1.20.25.1	scaffold_20	673380	673697	-	318	protein_coding	- && - && PF13637:Ankyrin repeats (many copies)	-
novel.792	62.1341	75.4457	80.505	98.8371	64.0762	14.9325	15.9619	19.1156	30.2601	34.8346	1.73935	9.02053e-10	1.30486e-08	-	scaffold_6	842169	845691	+	3381	-	- && - && -	-
novel.223	22.4968	7.83852	12.4726	49.4185	16.7584	79.9329	71.8288	44.603	98.3455	91.8367	-1.82235	1.99231e-05	0.000121482	-	scaffold_18	633652	635148	-	1172	-	- && - && -	-
600141	46.065	162.649	92.9776	110.94	63.0905	2.63515	1.14014	0	4.32288	8.44475	4.91167	1.31568e-17	5.46223e-16	fgenesh1_pg.47_#_45	scaffold_47	173068	173562	+	495	protein_coding	- && - && -	-
597691	37.4947	33.3137	40.8195	16.1367	35.4884	70.2707	50.1661	54.5148	87.5383	66.5024	-1.01223	0.000229536	0.00106395	fgenesh1_pg.24_#_38	scaffold_24	185965	186981	+	1017	protein_coding	- && - && -	-
665623	18.2117	17.6367	18.142	12.1025	22.6731	151.96	38.7647	51.6828	100.507	60.1689	-2.18431	3.61772e-08	3.92118e-07	estExt_Genemark1.C_380065	scaffold_38	280696	283140	-	2301	protein_coding	- && - && -	-
novel.138	37.4947	28.4146	43.0872	26.2221	28.5879	81.6897	58.1471	53.0988	73.4889	61.2245	-1.00508	2.07103e-05	0.000125616	-	scaffold_130	20522	21802	-	1144	-	- && - && -	-
626495	17.1404	7.83852	4.53549	5.04271	10.8437	123.852	34.2042	55.2227	149.139	81.2807	-3.28776	4.61907e-12	9.27039e-11	gm1.4146_g	scaffold_17	23500	26044	+	1989	protein_coding	- && - && -	-
582035	8.57022	31.3541	26.0791	17.1452	23.6589	60.6085	108.313	91.3299	55.1167	65.4468	-1.83191	3.78749e-08	4.07448e-07	fgenesh1_kg.8_#_23_#_Locus2383v1rpkm53.57	scaffold_8	109324	110232	+	769	protein_coding	- && - && -	-
novel.531	28.9245	131.295	109.986	49.4185	38.4457	21.0812	22.8028	23.3635	17.2915	44.335	1.47615	0.000959033	0.00373228	-	scaffold_35	418073	420414	-	2342	-	- && - && -	-
591201	34.2809	18.6165	35.1501	35.299	36.4742	76.4194	49.026	75.7543	71.3275	53.8353	-1.03967	3.65978e-05	0.000209792	fgenesh1_kg.76_#_24_#_Locus10304v2rpkm2.36	scaffold_76	88263	89816	+	1100	protein_coding	- && sp|Q06510|TAZ_YEAST Tafazzin OS=Saccharomyces cerevisiae (strain ATCC 204508 / S288c) OX=559292 GN=TAZ1 PE=1 SV=1 && -	-
621916	86.7735	108.759	78.2373	68.5808	60.1331	9.66222	20.5225	27.6114	11.8879	12.6671	2.26946	1.43926e-12	3.10535e-11	estExt_fgenesh1_pg.C_910016	scaffold_91	66921	70081	-	2590	protein_coding	- && sp|Q59NX5|FGR27_CANAL Filamentous growth regulator 27 OS=Candida albicans (strain SC5314 / ATCC MYA-2876) OX=237561 GN=FGR27 PE=2 SV=1 && -	-
387499	10.7128	31.3541	22.6775	14.1196	24.6447	80.8113	145.938	55.2227	59.4396	35.8902	-1.86044	6.68599e-06	4.5389e-05	CE387118_1822	scaffold_6	931307	933804	-	2336	protein_coding	- && - && -	-
657349	5.35639	9.79815	12.4726	5.04271	31.5452	43.9192	95.7717	80.7102	112.395	81.2807	-2.68181	4.16467e-09	5.39344e-08	MIX23248_2_21	scaffold_80	69915	71207	+	1154	protein_coding	- && - && -	-
525505	52.4926	171.468	106.584	23.1965	11.8295	14.9325	42.1852	2.83194	29.1794	23.2231	1.71201	0.0124958	0.0337804	gw1.42.172.1	scaffold_42	8906	9268	+	363	protein_coding	- && - && PF12796:Ankyrin repeats (3 copies)	-
174160	93.2012	75.4457	70.3002	74.6321	57.1757	20.2028	21.6626	15.5756	17.2915	31.6678	1.81559	1.88944e-12	4.0138e-11	CE173779_217	scaffold_23	295178	295702	-	525	protein_coding	- && - && -	-
152210	1.07128	4.89907	14.7404	1.00854	5.91473	50.0679	84.3703	60.8866	106.991	146.728	-4.03907	2.52746e-14	6.95355e-13	CE151829_324	scaffold_20	674642	676060	+	1194	protein_coding	- && - && -	-
novel.323	66.4192	65.6476	92.9776	62.5296	49.2894	26.3515	29.6436	23.3635	28.0987	28.501	1.3141	3.95792e-08	4.23661e-07	-	scaffold_22	147651	149538	-	1788	-	- && - && -	-
novel.64	9.6415	11.7578	22.6775	14.1196	19.7158	74.6626	70.6886	92.0379	59.4396	97.1147	-2.34625	2.03274e-16	7.10534e-15	-	scaffold_11	660956	662274	+	1258	-	- && - && -	-
590335	65.348	102.881	48.7566	39.3331	65.062	26.3515	37.6246	26.1954	22.6951	35.8902	1.11994	0.000209255	0.000977428	fgenesh1_kg.60_#_19_#_Locus15878v1rpkm1.27	scaffold_60	90514	91820	+	1307	protein_coding	- && - && -	-
novel.395	41.7798	216.539	77.1034	38.3246	33.5168	11.419	20.5225	4.95589	16.2108	9.50035	2.71902	1.15905e-06	9.39988e-06	-	scaffold_26	620522	623014	-	2493	-	- && - && -	-
novel.208	24.6394	29.3944	21.5436	26.2221	43.3747	43.9192	54.7267	72.9223	86.4576	65.4468	-1.15037	3.27078e-05	0.000189205	-	scaffold_18	84517	85405	+	837	-	- && - && -	-
513924	47.1362	6.8587	11.3387	16.1367	19.7158	47.4327	38.7647	105.49	84.2961	90.7811	-1.86237	6.65847e-05	0.000357147	gw1.29.79.1	scaffold_29	449967	450152	+	186	protein_coding	- && - && -	-
582435	74.9895	62.7082	98.647	43.3673	57.1757	15.8109	20.5225	12.7437	35.6637	45.3905	1.38588	0.000207323	0.000969979	fgenesh1_kg.9_#_90_#_Locus20424v1rpkm0.71	scaffold_9	212542	213102	-	495	protein_coding	- && - && -	-
660077	76.0607	22.5357	58.9614	59.5039	107.451	4.39192	26.2232	26.1954	52.9553	30.6122	1.215	0.0172462	0.0442802	estExt_Genemark1.C_30158	scaffold_3	736617	738176	+	1276	protein_coding	- && sp|B8NM74|USTQ_ASPFN Tyrosinase ustQ OS=Aspergillus flavus (strain ATCC 200026 / FGSC A1120 / NRRL 3357 / JCM 12722 / SRRC 167) OX=332952 GN=ustQ PE=1 SV=1 && -	-
novel.142	58.9203	106.8	92.9776	41.3502	27.6021	7.02707	31.9239	25.4874	25.9373	46.4461	1.26576	0.00656362	0.0194741	-	scaffold_136	25074	25987	-	914	-	- && - && -	-
novel.472	11.7841	19.5963	31.7485	44.3758	35.4884	56.2166	67.2682	82.8341	47.5517	65.4468	-1.16092	0.000384743	0.00168234	-	scaffold_30	94461	96075	+	1583	-	- && - && -	-
545801	10.7128	26.455	27.213	30.2562	28.5879	43.9192	100.332	41.7711	57.2781	95.0035	-1.44787	5.19159e-05	0.000287173	e_gw1.195.1.1	scaffold_195	3317	3688	-	372	protein_coding	- && - && -	-
novel.467	13.9266	26.455	12.4726	8.06833	24.6447	81.6897	114.014	100.534	51.8745	25.3343	-2.12299	1.44728e-06	1.14312e-05	-	scaffold_3	906106	907802	-	1637	-	- && - && -	-
novel.641	21.4256	23.5156	20.4097	18.1537	21.6873	74.6626	80.9499	77.8782	65.9239	52.7797	-1.74552	1.24255e-13	3.16134e-12	-	scaffold_46	39265	41145	+	1763	-	- && - && -	-
124468	37.4947	19.5963	18.142	37.316	37.46	108.92	36.4845	45.311	32.4216	81.2807	-1.02208	0.00976783	0.0273672	CE124087_64	scaffold_19	424788	425398	+	611	protein_coding	- && - && -	-
118081	47.1362	89.1632	80.505	49.4185	51.261	22.838	35.3443	30.4433	27.018	19.0007	1.23732	1.43059e-05	8.99497e-05	CE117700_318	scaffold_18	593386	594024	-	639	protein_coding	- && - && -	-
180964	94.2725	99.9411	62.3631	61.521	23.6589	15.8109	15.9619	17.6996	25.9373	34.8346	1.6387	3.2821e-05	0.000189764	CE180583_70	scaffold_24	439067	440264	-	1035	protein_coding	- && - && -	-
632719	24.6394	24.4954	21.5436	12.1025	33.5168	87.8384	52.4464	105.49	49.7131	40.1126	-1.53648	1.45143e-05	9.116e-05	gm1.10370_g	scaffold_90	49934	51686	-	591	protein_coding	- && - && -	-
541395	3.21383	4.89907	9.07099	2.01708	3.94315	83.4464	34.2042	145.845	36.7445	125.616	-4.21936	9.19138e-15	2.62938e-13	e_gw1.51.50.1	scaffold_51	35800	36360	+	378	protein_coding	- && - && -	-
626185	69.6331	95.042	60.0953	49.4185	39.4315	21.0812	20.5225	16.2836	35.6637	41.1682	1.23191	0.000262709	0.0012003	gm1.3836_g	scaffold_15	235171	236824	+	1143	protein_coding	- && - && -	-
novel.420	88.9161	51.9302	141.734	70.5979	64.0762	0.878384	5.7007	2.12395	7.56504	10.5559	4.01892	6.27987e-17	2.39929e-15	-	scaffold_28	219049	221488	+	2440	-	- && - && -	-
novel.929	64.2767	59.7687	119.057	65.5552	34.5026	24.5947	23.9429	10.6198	29.1794	11.6115	1.78854	4.06467e-06	2.89776e-05	-	scaffold_8	394982	395744	+	647	-	- && - && -	-
611089	51.4213	50.9504	114.521	126.068	66.0478	2.63515	4.56056	12.7437	8.64576	4.22238	3.60308	1.87496e-15	5.7346e-14	estExt_fgenesh1_pm.C_210053	scaffold_21	389993	391328	+	941	protein_coding	- && sp|A7XRZ1|TDIE_EMENI Probable methyltransferase tdiE OS=Emericella nidulans (strain FGSC A4 / ATCC 38163 / CBS 112.46 / NRRL 194 / M139) OX=227321 GN=tdiE PE=2 SV=1 && -	-
200388	43.9224	11.7578	10.2049	13.111	19.7158	50.0679	95.7717	36.1072	67.0046	89.7255	-1.77521	3.66625e-05	0.00020997	CE200007_5828	scaffold_27	252220	252799	+	478	protein_coding	- && - && -	-
660427	19.283	19.5963	14.7404	19.1623	33.5168	95.7438	50.1661	82.1261	45.3902	55.9465	-1.6344	2.76538e-07	2.55027e-06	estExt_Genemark1.C_40249	scaffold_4	1001578	1003660	-	1628	protein_coding	- && - && -	-
586553	36.4235	97.0017	92.9776	56.4783	42.3889	21.0812	15.9619	19.8235	24.8565	28.501	1.56274	4.43251e-06	3.12723e-05	fgenesh1_kg.27_#_125_#_Locus7532v1rpkm7.95	scaffold_27	549102	549529	+	428	protein_coding	- && - && -	-
661569	22.4968	28.4146	24.9452	42.3587	22.6731	53.5814	47.8858	78.5862	51.8745	62.2801	-1.06801	5.22783e-05	0.000288761	estExt_Genemark1.C_90115	scaffold_9	413479	414896	+	1255	protein_coding	- && sp|Q8L9C4|KCR1_ARATH Very-long-chain 3-oxoacyl-CoA reductase 1 OS=Arabidopsis thaliana OX=3702 GN=KCR1 PE=1 SV=1 && -	-
665355	56.7777	66.6274	90.7099	58.4954	71.9626	16.6893	25.0831	9.20379	16.2108	22.1675	1.97652	8.83388e-12	1.71894e-10	estExt_Genemark1.C_350104	scaffold_35	435385	436595	+	1137	protein_coding	- && - && -	-
523788	7.49895	6.8587	19.2759	23.1965	12.8152	60.6085	140.237	49.5589	63.7624	46.4461	-2.37071	2.83467e-08	3.13449e-07	gw1.9.383.1	scaffold_9	974673	975890	-	1218	protein_coding	- && - && PF01636:Phosphotransferase enzyme family	APH
543273	43.9224	35.2733	97.5131	73.6235	61.1189	27.2299	25.0831	18.4076	18.3722	29.5566	1.39458	1.52797e-05	9.555e-05	e_gw1.75.23.1	scaffold_75	71620	72801	+	1020	protein_coding	- && - && -	-
[truncated: 571 more rows]

## Sheet: Table S3
Table S3 Genes involved in N assimilation identified in the NO3- (NN) and NH4+ (AN) treatments.
[truncated: 12 more rows]

[truncated: 11 more sheets: Table S4, Table S5, Table S6, Table S7, Table S8, Table S9, Table S10, Table S11, Table S12, Table S13, Table S14]
